# Supplementary material for: Identification of differential gene expression related to reproduction in the sporophytes of Saccharina japonica
Source: Front Plant Sci. 2024 Aug 6;15:1417582. doi: 10.3389/fpls.2024.1417582 (PMC11333212; doi:10.3389/fpls.2024.1417582)
Supplement: Supplementary file 3 [file Table_1.xlsx]

## Sheet: Sheet1
Table S1. The list of primers used for gene expression analysis by quantitative Real Time PCR
Primer name	Contig ID	Sequence (5’-3’)
SjMC5E1-F1	g14012	AAGAACGACATCACCGGTTC
SjMC5E1-R1	g14012	CGGGTCTTCAAAATCGTTGT
SjMC5E2-F1	g1001	GGTTCTGCCAAGACAAGAGC
SjMC5E2-R1	g1001	GTTGGCGATGGTGAGGTAGT
SjMC5E3-F1	g9375	TTGCAACGGGGTTTCTATTC
SjMC5E3-R1	g9375	CGAATATGTTGTCGGACACG
SjMC5E4-F1	g19931	CAGGACCCCAACAGGTTCTA
SjMC5E4-R1	g19931	CTAAAGTCGAGCCGGTGAAG
SjMC5E5-F1	g25477	ACGCCATCGTCAAAGGTAAC
SjMC5E5-R1	g25477	GAACCGCTGATGGTGTTCTT
SjMC5E6-F1	g25481	TTCGACGATTCCAACGTGTA
SjMC5E6-R1	g25481	GTGTTGTCGTGGATGGTCAG
SjMC5E7-F1	g6156	GTTCTGCACGGACACGAGTA
SjMC5E7-R1	g6156	GTCGTGGATGGTCAGGAAGT
SjMC5E8-F1	g6161	TTGAAGACGGCATCACTCTG
SjMC5E8-R1	g6161	CTCCAGTCTCCCTTCTCGTG
SjSPL1-F1	g23192	CCGTTCTCCCCGGTATTATT
SjSPL1-R1	g23192	GATCGTCTCAGAGGCTCCAG
SjSPL2-F1	g25185	GCAGGTCACGGTGGATAACT
SjSPL2-R1	g25185	AGCAGCATTCGTTGACCTCT
SjSPL3-F1	g16002	CTTTGGCCTTGCAGAAGAAG
SjSPL3-R1	g16002	TCGTACTCATCAGCCGACAG
SjSPL4-F1	g16004	GGTACCGAGGAGAACAACGA
SjSPL4-R1	g16004	GCGTAGGCTTCGAGATGAAC
Sjg9224-F1	g9224	TGTTTTTCGATTTCGGGAAG
Sjg9224-R1	g9224	CGAGCCAAGACCTTCTTTTG
Sjg9415-F1	g9415	AGTTCCCAGACAGGCAGCTA
Sjg9415-R1	g9415	CAGCGGAAAATACCACACCT
Sjg1493-F1	g1493	CGCGAGTACGGGTACATCTT
Sjg1493-R1	g1493	CTTGCTCATGAACGTGGAGA
Sj18S-F1	*EU293553	CAATCCTGACACAGGGAGGT
Sj18S-R1	*EU293553	GACAAACGGCCCTAATGAAA
*Accession number in GenBank
