# Supplementary material for: Identification of differential gene expression related to reproduction in the sporophytes of Saccharina japonica
Source: Front Plant Sci. 2024 Aug 6;15:1417582. doi: 10.3389/fpls.2024.1417582 (PMC11333212; doi:10.3389/fpls.2024.1417582)
Supplement: Supplementary file 4 [file Table_2.xlsx]

## Sheet: DE_annotation
TableS2 List of DEGs in the sporogenesis of Saccharina japonica
Query Sequence	logFC	PValue	FDR	Description	E Value	Percent Identical	Alignment Length	Coverage	Species	Origin Database	Informative	UniProt GO Biological	UniProt GO Cellular	UniProt GO Molecular	UniProt Database Cross Reference	UniProt Additional Information
g21554.t1	13.5793	2.33e-52	2.18e-48	CAB1097587.1 unnamed protein product [Ectocarpus sp. CCAP 1310/34]	1e-83	50.9	340	96.6	ectocarpus sp. ccap 1310/34	/mnt/d/Sj_gene_modeling/Braker2_output/EnTAP_annotation_Sj/similarity_search/DIAMOND/blastp_Sj_protein_final_nr.out	No
g14012.t1	11.9143	1.54e-20	7.2e-18	CAD42950.1 mannuronan C-5-epimerase [Laminaria digitata]	2.7e-186	71.2	497	99	laminaria digitata	/mnt/d/Sj_gene_modeling/Braker2_output/EnTAP_annotation_Sj/similarity_search/DIAMOND/blastp_Sj_protein_final_nr.out	Yes
g19174.t1	11.1608	2.22e-33	4.16e-30	CAB1103411.1 unnamed protein product [Ectocarpus sp. CCAP 1310/34]	1.5e-104	66	285	97.6	ectocarpus sp. ccap 1310/34	/mnt/d/Sj_gene_modeling/Braker2_output/EnTAP_annotation_Sj/similarity_search/DIAMOND/blastp_Sj_protein_final_nr.out	No
g23192.t1	11.1259	1.07e-25	9.13e-23	tr|D7G4K4|D7G4K4_ECTSI Spondin domain-containing protein OS=Ectocarpus siliculosus OX=2880 GN=Esi_0057_0084 PE=4 SV=1	1.3e-41	47.3	220	93.9	ectocarpus siliculosus	/mnt/d/Sj_gene_modeling/Braker2_output/EnTAP_annotation_Sj/similarity_search/DIAMOND/blastp_Sj_protein_final_uniprot_trembl.out	Yes
g25185.t1	11.0481	9.61e-27	1e-23	tr|D7G4K3|D7G4K3_ECTSI Spondin domain-containing protein OS=Ectocarpus siliculosus OX=2880 GN=Esi_0057_0079 PE=4 SV=1	3.9e-42	48.5	196	99	ectocarpus siliculosus	/mnt/d/Sj_gene_modeling/Braker2_output/EnTAP_annotation_Sj/similarity_search/DIAMOND/blastp_Sj_protein_final_uniprot_trembl.out	Yes
g12247.t1	11.0456	1.88e-24	1.36e-21	CBJ31172.1 expressed unknown protein [Ectocarpus siliculosus]	4.3e-13	30.6	235	59.7	ectocarpus siliculosus	/mnt/d/Sj_gene_modeling/Braker2_output/EnTAP_annotation_Sj/similarity_search/DIAMOND/blastp_Sj_protein_final_nr.out	No
g25186.t1	10.8398	2.82e-21	1.47e-18	tr|D7G4K3|D7G4K3_ECTSI Spondin domain-containing protein OS=Ectocarpus siliculosus OX=2880 GN=Esi_0057_0079 PE=4 SV=1	5.1e-43	47.8	201	91.3	ectocarpus siliculosus	/mnt/d/Sj_gene_modeling/Braker2_output/EnTAP_annotation_Sj/similarity_search/DIAMOND/blastp_Sj_protein_final_uniprot_trembl.out	Yes
g1658.t1	10.7796	1.87e-21	1.03e-18	WP_244919246.1 phosphoesterase [Nostoc commune]	8.6e-34	37.3	236	75.9	nostoc commune	/mnt/d/Sj_gene_modeling/Braker2_output/EnTAP_annotation_Sj/similarity_search/DIAMOND/blastp_Sj_protein_final_nr.out	Yes
g25187.t1	10.7791	8.52e-38	2.66e-34	tr|D7G4K4|D7G4K4_ECTSI Spondin domain-containing protein OS=Ectocarpus siliculosus OX=2880 GN=Esi_0057_0084 PE=4 SV=1	9.5e-45	45.5	209	93.3	ectocarpus siliculosus	/mnt/d/Sj_gene_modeling/Braker2_output/EnTAP_annotation_Sj/similarity_search/DIAMOND/blastp_Sj_protein_final_uniprot_trembl.out	Yes
g1001.t1	10.6836	3.42e-44	1.6e-40	CBN79256.1 Mannuronan C-5-epimerase 4 [Ectocarpus siliculosus]	3.6e-186	51	698	75.9	ectocarpus siliculosus	/mnt/d/Sj_gene_modeling/Braker2_output/EnTAP_annotation_Sj/similarity_search/DIAMOND/blastp_Sj_protein_final_nr.out	Yes
g15002.t1	10.5597	5.51e-37	1.29e-33	tr|A0A6H5LB75|A0A6H5LB75_9PHAE Ribonuclease P OS=Ectocarpus sp. CCAP 1310/34 OX=867726 GN=ESUBFT_85_34 PE=3 SV=1	1.3e-188	54.5	891	96.5	ectocarpus sp. ccap 1310/34	/mnt/d/Sj_gene_modeling/Braker2_output/EnTAP_annotation_Sj/similarity_search/DIAMOND/blastp_Sj_protein_final_uniprot_trembl.out	Yes
g26842.t1	10.5496	1.39e-24	1.08e-21	tr|D7G4K4|D7G4K4_ECTSI Spondin domain-containing protein OS=Ectocarpus siliculosus OX=2880 GN=Esi_0057_0084 PE=4 SV=1	6.2e-44	46.8	218	97.3	ectocarpus siliculosus	/mnt/d/Sj_gene_modeling/Braker2_output/EnTAP_annotation_Sj/similarity_search/DIAMOND/blastp_Sj_protein_final_uniprot_trembl.out	Yes
g26841.t1	10.4894	1.05e-19	4.47e-17	tr|D7G4K3|D7G4K3_ECTSI Spondin domain-containing protein OS=Ectocarpus siliculosus OX=2880 GN=Esi_0057_0079 PE=4 SV=1	2.5e-42	47.3	201	91.3	ectocarpus siliculosus	/mnt/d/Sj_gene_modeling/Braker2_output/EnTAP_annotation_Sj/similarity_search/DIAMOND/blastp_Sj_protein_final_uniprot_trembl.out	Yes
g1659.t1	9.51083	3.75e-29	4.39e-26	CAF04025.1 vanadium-dependent iodoperoxidase 1 [Laminaria digitata]	2.6e-105	58.5	328	73.7	laminaria digitata	/mnt/d/Sj_gene_modeling/Braker2_output/EnTAP_annotation_Sj/similarity_search/DIAMOND/blastp_Sj_protein_final_nr.out	Yes
g27119.t1	8.6274	2.1e-15	5.46e-13	CBN74871.1 conserved unknown protein [Ectocarpus siliculosus]	1e-95	55.8	319	60.2	ectocarpus siliculosus	/mnt/d/Sj_gene_modeling/Braker2_output/EnTAP_annotation_Sj/similarity_search/DIAMOND/blastp_Sj_protein_final_nr.out	No
g23532.t1	8.53779	1.74e-16	5.63e-14	CBJ33705.1 conserved unknown protein [Ectocarpus siliculosus]	5e-37	36.9	317	86.7	ectocarpus siliculosus	/mnt/d/Sj_gene_modeling/Braker2_output/EnTAP_annotation_Sj/similarity_search/DIAMOND/blastp_Sj_protein_final_nr.out	No
g10816.t1	8.44847	4.67e-15	1.15e-12	sp|Q9F7E0|CHNA_ACISS Cyclohexanol dehydrogenase OS=Acinetobacter sp. (strain SE19) OX=135835 GN=chnA PE=1 SV=1	3e-41	40.1	257	99.6	acinetobacter sp. (strain se19)	/mnt/d/Sj_gene_modeling/Braker2_output/EnTAP_annotation_Sj/similarity_search/DIAMOND/blastp_Sj_protein_final_uniprot_sprot.out	Yes
g11128.t1	8.33351	3.77e-09	3.33e-07	CBJ33132.1 hypothetical protein Esi_0425_0022 [Ectocarpus siliculosus]	5.1e-25	47.7	149	89.2	ectocarpus siliculosus	/mnt/d/Sj_gene_modeling/Braker2_output/EnTAP_annotation_Sj/similarity_search/DIAMOND/blastp_Sj_protein_final_nr.out	No
g14406.t1	8.12887	2.84e-12	4.75e-10	CAB1103438.1 unnamed protein product [Ectocarpus sp. CCAP 1310/34]	4.3e-115	80	245	82.5	ectocarpus sp. ccap 1310/34	/mnt/d/Sj_gene_modeling/Braker2_output/EnTAP_annotation_Sj/similarity_search/DIAMOND/blastp_Sj_protein_final_nr.out	No
g11798.t1	8.06144	1.89e-16	5.9e-14	CBJ48602.1 agmatinase [Ectocarpus siliculosus]	5.9e-181	85.8	360	91.1	ectocarpus siliculosus	/mnt/d/Sj_gene_modeling/Braker2_output/EnTAP_annotation_Sj/similarity_search/DIAMOND/blastp_Sj_protein_final_nr.out	Yes
g20971.t1	7.94538	1.52e-09	1.48e-07	CAB1097587.1 unnamed protein product [Ectocarpus sp. CCAP 1310/34]	1.1e-85	48.7	339	93.3	ectocarpus sp. ccap 1310/34	/mnt/d/Sj_gene_modeling/Braker2_output/EnTAP_annotation_Sj/similarity_search/DIAMOND/blastp_Sj_protein_final_nr.out	No
g5320.t1	7.89043	5.29e-09	4.59e-07	CBJ33132.1 hypothetical protein Esi_0425_0022 [Ectocarpus siliculosus]	2.2e-20	45	151	87.5	ectocarpus siliculosus	/mnt/d/Sj_gene_modeling/Braker2_output/EnTAP_annotation_Sj/similarity_search/DIAMOND/blastp_Sj_protein_final_nr.out	No
g22361.t1	7.85085	3.69e-12	6.06e-10	CBJ27471.1 n/a [Ectocarpus siliculosus]	2e-153	58.6	447	100	ectocarpus siliculosus	/mnt/d/Sj_gene_modeling/Braker2_output/EnTAP_annotation_Sj/similarity_search/DIAMOND/blastp_Sj_protein_final_nr.out	Yes
g5806.t1	7.83632	2.7e-13	5.38e-11	CBN79211.1 TYRosinase family member (tyr-4) [Ectocarpus siliculosus]	5.1e-229	55.2	727	90.7	ectocarpus siliculosus	/mnt/d/Sj_gene_modeling/Braker2_output/EnTAP_annotation_Sj/similarity_search/DIAMOND/blastp_Sj_protein_final_nr.out	Yes
g5402.t1	7.81	2.09e-11	3.01e-09	tr|A0A485LG33|A0A485LG33_9STRA Aste57867_20626 protein OS=Aphanomyces stellatus OX=120398 GN=Aste57867_20626 PE=4 SV=1	9.3e-31	42.3	260	54.8	aphanomyces stellatus	/mnt/d/Sj_gene_modeling/Braker2_output/EnTAP_annotation_Sj/similarity_search/DIAMOND/blastp_Sj_protein_final_uniprot_trembl.out	Yes
g22454.t1	7.78764	1.05e-10	1.24e-08	tr|A0A6H5K1D2|A0A6H5K1D2_9PHAE Beta_helix domain-containing protein OS=Ectocarpus sp. CCAP 1310/34 OX=867726 GN=ESUBFT_2517_4 PE=4 SV=1	2e-142	62.1	398	89.4	ectocarpus sp. ccap 1310/34	/mnt/d/Sj_gene_modeling/Braker2_output/EnTAP_annotation_Sj/similarity_search/DIAMOND/blastp_Sj_protein_final_uniprot_trembl.out	Yes
g26840.t1	7.67719	4.95e-11	6.45e-09	tr|D7G4K4|D7G4K4_ECTSI Spondin domain-containing protein OS=Ectocarpus siliculosus OX=2880 GN=Esi_0057_0084 PE=4 SV=1	1.1e-45	47.1	208	92.8	ectocarpus siliculosus	/mnt/d/Sj_gene_modeling/Braker2_output/EnTAP_annotation_Sj/similarity_search/DIAMOND/blastp_Sj_protein_final_uniprot_trembl.out	Yes
g272.t1	7.46965	1.05e-09	1.11e-07	AYP65252.1 vanadium-dependent bromine peroxidase [Saccharina japonica]	2.9e-294	76	649	99.8	saccharina japonica	/mnt/d/Sj_gene_modeling/Braker2_output/EnTAP_annotation_Sj/similarity_search/DIAMOND/blastp_Sj_protein_final_nr.out	Yes
g28637.t1	7.19818	2.25e-11	3.14e-09	CBJ25962.1 expressed unknown protein [Ectocarpus siliculosus]	2.9e-69	58.9	241	100	ectocarpus siliculosus	/mnt/d/Sj_gene_modeling/Braker2_output/EnTAP_annotation_Sj/similarity_search/DIAMOND/blastp_Sj_protein_final_nr.out	No
g28947.t1	7.15144	3.92e-11	5.18e-09	CBJ32938.1 conserved unknown protein [Ectocarpus siliculosus]	0	52.5	1401	92.9	ectocarpus siliculosus	/mnt/d/Sj_gene_modeling/Braker2_output/EnTAP_annotation_Sj/similarity_search/DIAMOND/blastp_Sj_protein_final_nr.out	No
g1661.t1	7.13171	2.2e-09	2.08e-07	WP_045459870.1 carbohydrate-binding protein [Sporocytophaga myxococcoides]	3.3e-99	33.5	849	96.5	sporocytophaga myxococcoides	/mnt/d/Sj_gene_modeling/Braker2_output/EnTAP_annotation_Sj/similarity_search/DIAMOND/blastp_Sj_protein_final_nr.out	Yes
g5248.t1	7.06205	1.28e-17	4.6e-15	CBN79550.1 conserved unknown protein [Ectocarpus siliculosus]	1.3e-57	45.5	292	98.6	ectocarpus siliculosus	/mnt/d/Sj_gene_modeling/Braker2_output/EnTAP_annotation_Sj/similarity_search/DIAMOND/blastp_Sj_protein_final_nr.out	No
g13837.t1	7.0433	3.62e-13	7.07e-11	CBJ31197.1 hypothetical protein Esi_0238_0021 [Ectocarpus siliculosus]	4.1e-164	40.8	927	95	ectocarpus siliculosus	/mnt/d/Sj_gene_modeling/Braker2_output/EnTAP_annotation_Sj/similarity_search/DIAMOND/blastp_Sj_protein_final_nr.out	No
g9341.t1	6.9107	1.38e-09	1.37e-07	CAB1119075.1 unnamed protein product [Ectocarpus sp. CCAP 1310/34]	1.3e-50	45.5	255	64.7	ectocarpus sp. ccap 1310/34	/mnt/d/Sj_gene_modeling/Braker2_output/EnTAP_annotation_Sj/similarity_search/DIAMOND/blastp_Sj_protein_final_nr.out	No
g9375.t1	6.85289	1.88e-05	0.00061088	CAD42950.1 mannuronan C-5-epimerase [Laminaria digitata]	2e-242	84.8	499	100	laminaria digitata	/mnt/d/Sj_gene_modeling/Braker2_output/EnTAP_annotation_Sj/similarity_search/DIAMOND/blastp_Sj_protein_final_nr.out	Yes
g19931.t1	6.82332	3.28e-14	7.49e-12	CBN78838.1 mannuronan C-5 epimerase [Ectocarpus siliculosus]	5.8e-61	34.2	527	99.2	ectocarpus siliculosus	/mnt/d/Sj_gene_modeling/Braker2_output/EnTAP_annotation_Sj/similarity_search/DIAMOND/blastp_Sj_protein_final_nr.out	Yes
g14745.t1	6.67663	3.67e-15	9.3e-13	tr|A0A067MYM2|A0A067MYM2_9AGAM SCP domain-containing protein OS=Botryobasidium botryosum FD-172 SS1 OX=930990 GN=BOTBODRAFT_236799 PE=4 SV=1	9.4e-12	37.7	146	71.7	botryobasidium botryosum fd-172 ss1	/mnt/d/Sj_gene_modeling/Braker2_output/EnTAP_annotation_Sj/similarity_search/DIAMOND/blastp_Sj_protein_final_uniprot_trembl.out	Yes
g16977.t1	6.50452	1.24e-10	1.46e-08	ABR09274.1 glutathione S-transferase 4 [Laminaria digitata]	1.3e-94	88.6	201	100	laminaria digitata	/mnt/d/Sj_gene_modeling/Braker2_output/EnTAP_annotation_Sj/similarity_search/DIAMOND/blastp_Sj_protein_final_nr.out	Yes
g9262.t1	6.45821	2.46e-07	1.37e-05	CBJ33848.1 expressed unknown protein [Ectocarpus siliculosus]	1.6e-15	35.8	179	62.2	ectocarpus siliculosus	/mnt/d/Sj_gene_modeling/Braker2_output/EnTAP_annotation_Sj/similarity_search/DIAMOND/blastp_Sj_protein_final_nr.out	No
g3247.t1	6.43894	4.2e-13	8.03e-11	CBN78808.1 putative respiratory burst oxidase homolog protein [Ectocarpus siliculosus]	6.4e-149	45	676	91.7	ectocarpus siliculosus	/mnt/d/Sj_gene_modeling/Braker2_output/EnTAP_annotation_Sj/similarity_search/DIAMOND/blastp_Sj_protein_final_nr.out	No
g15804.t1	6.1422	6.57e-08	4.3e-06	CBJ33365.1 expressed unknown protein [Ectocarpus siliculosus]	2.8e-58	62.8	242	61.5	ectocarpus siliculosus	/mnt/d/Sj_gene_modeling/Braker2_output/EnTAP_annotation_Sj/similarity_search/DIAMOND/blastp_Sj_protein_final_nr.out	No
g23537.t1	5.98784	5.13e-17	1.78e-14	CAB1103187.1 unnamed protein product [Ectocarpus sp. CCAP 1310/34]	5.5e-65	35.4	531	84.5	ectocarpus sp. ccap 1310/34	/mnt/d/Sj_gene_modeling/Braker2_output/EnTAP_annotation_Sj/similarity_search/DIAMOND/blastp_Sj_protein_final_nr.out	No
g12639.t1	5.90522	2.25e-10	2.51e-08	XP_006661118.1 UDP-glucose 4-epimerase 4 [Oryza brachyantha]	2.4e-51	37.1	350	99.6	oryza brachyantha	/mnt/d/Sj_gene_modeling/Braker2_output/EnTAP_annotation_Sj/similarity_search/DIAMOND/blastp_Sj_protein_final_plant_prot.out	Yes
g31981.t1	5.89499	7.43e-15	1.79e-12	CBN76892.1 carotenoid oxygenase [Ectocarpus siliculosus]	1.7e-203	67.4	494	84.1	ectocarpus siliculosus	/mnt/d/Sj_gene_modeling/Braker2_output/EnTAP_annotation_Sj/similarity_search/DIAMOND/blastp_Sj_protein_final_nr.out	Yes
g20957.t1	5.88804	8.53e-24	5.71e-21	CAB1097587.1 unnamed protein product [Ectocarpus sp. CCAP 1310/34]	3.5e-84	48.8	340	95.5	ectocarpus sp. ccap 1310/34	/mnt/d/Sj_gene_modeling/Braker2_output/EnTAP_annotation_Sj/similarity_search/DIAMOND/blastp_Sj_protein_final_nr.out	No
g9601.t1	5.84836	2.56e-13	5.22e-11	CBJ48993.1 conserved unknown protein [Ectocarpus siliculosus]	9.2e-89	58.5	400	97.5	ectocarpus siliculosus	/mnt/d/Sj_gene_modeling/Braker2_output/EnTAP_annotation_Sj/similarity_search/DIAMOND/blastp_Sj_protein_final_nr.out	No
g14439.t1	5.7404	1.63e-10	1.86e-08	tr|D8LMW2|D8LMW2_ECTSI Imm upregulated 3 OS=Ectocarpus siliculosus OX=2880 GN=Esi_0041_0113 PE=4 SV=1	4.7e-29	34.2	307	54.2	ectocarpus siliculosus	/mnt/d/Sj_gene_modeling/Braker2_output/EnTAP_annotation_Sj/similarity_search/DIAMOND/blastp_Sj_protein_final_uniprot_trembl.out	Yes
g5281.t1	5.66784	5.25e-09	4.59e-07	sp|Q2PFW9|NOVA1_MACFA RNA-binding protein Nova-1 OS=Macaca fascicularis OX=9541 GN=NOVA1 PE=2 SV=1	4.5e-23	24.9	502	69	macaca fascicularis	/mnt/d/Sj_gene_modeling/Braker2_output/EnTAP_annotation_Sj/similarity_search/DIAMOND/blastp_Sj_protein_final_uniprot_sprot.out	Yes			GO:0003723-RNA binding(L=4),	|EMBL; AB168696; BAE00807.1; -; mRNA.|EMBL; AB220468; BAE73001.1; -; mRNA.|RefSeq; NP_001274225.1; NM_001287296.1. [Q2PFW9-1]|SMR; Q2PFW9; -.|STRING; 9541.XP_005561061.1; -.|Ensembl; ENSMFAT00000025664; ENSMFAP00000006977; ENSMFAG00000035425. [Q2PFW9-1]|GeneID; 102134094; -.|CTD; 4857; -.|eggNOG; KOG2191; Eukaryota.|GeneTree; ENSGT00940000155573; -.|KO; K14944; -.|OMA; VVDFIMD; -.|Proteomes; UP00…	|-!- FUNCTION: May regulate RNA splicing or metabolism in a specific subset| of developing neurons. {ECO:0000250}.|-!- SUBUNIT: Interacts with PTBP2; the interaction is direct.| {ECO:0000250}.|-!- SUBCELLULAR LOCATION: Nucleus {ECO:0000250}.|-!- ALTERNATIVE PRODUCTS:| Event=Alternative splicing; Named isoforms=2;| Name=1;| IsoId=Q2PFW9-1; Sequence=Displayed;| Name=2;| IsoId=Q2PFW9-2; Sequence=VSP…
g12969.t1	5.42087	4.35e-07	2.24e-05	tr|A0A6H5KBY5|A0A6H5KBY5_9PHAE JmjC domain-containing protein OS=Ectocarpus sp. CCAP 1310/34 OX=867726 GN=ESUBFT_310_11 PE=4 SV=1	6.8e-120	49.1	491	95.1	ectocarpus sp. ccap 1310/34	/mnt/d/Sj_gene_modeling/Braker2_output/EnTAP_annotation_Sj/similarity_search/DIAMOND/blastp_Sj_protein_final_uniprot_trembl.out	Yes
g4845.t1	5.4181	1.28e-07	7.81e-06	CAB1113980.1 unnamed protein product [Ectocarpus sp. CCAP 1310/34]	1.9e-104	58.5	378	97.6	ectocarpus sp. ccap 1310/34	/mnt/d/Sj_gene_modeling/Braker2_output/EnTAP_annotation_Sj/similarity_search/DIAMOND/blastp_Sj_protein_final_nr.out	No
g17300.t1	5.36465	1.2e-20	5.94e-18	tr|A0A6H5KQZ0|A0A6H5KQZ0_9PHAE WSC domain-containing protein OS=Ectocarpus sp. CCAP 1310/34 OX=867726 GN=ESUBFT_528_5 PE=4 SV=1	3.3e-169	46	743	89.8	ectocarpus sp. ccap 1310/34	/mnt/d/Sj_gene_modeling/Braker2_output/EnTAP_annotation_Sj/similarity_search/DIAMOND/blastp_Sj_protein_final_uniprot_trembl.out	Yes
g13704.t1	5.29931	1.26e-09	1.29e-07	tr|A0A817ZFR3|A0A817ZFR3_9BILA Methenyltetrahydrofolate cyclohydrolase OS=Rotaria socialis OX=392032 GN=TIS948_LOCUS27134 PE=3 SV=1	1.7e-164	38.8	931	99.5	rotaria socialis	/mnt/d/Sj_gene_modeling/Braker2_output/EnTAP_annotation_Sj/similarity_search/DIAMOND/blastp_Sj_protein_final_uniprot_trembl.out	Yes
g12974.t1	5.24354	3.36e-07	1.77e-05	tr|A0A6H5KBY5|A0A6H5KBY5_9PHAE JmjC domain-containing protein OS=Ectocarpus sp. CCAP 1310/34 OX=867726 GN=ESUBFT_310_11 PE=4 SV=1	7.7e-125	47.6	550	97.9	ectocarpus sp. ccap 1310/34	/mnt/d/Sj_gene_modeling/Braker2_output/EnTAP_annotation_Sj/similarity_search/DIAMOND/blastp_Sj_protein_final_uniprot_trembl.out	Yes
g8117.t1	5.20962	8.96e-10	9.54e-08	CBN78341.1 probable extracellular nuclease [Ectocarpus siliculosus]	8.6e-143	46.9	603	51.1	ectocarpus siliculosus	/mnt/d/Sj_gene_modeling/Braker2_output/EnTAP_annotation_Sj/similarity_search/DIAMOND/blastp_Sj_protein_final_nr.out	Yes
g21684.t1	5.13313	1.21e-06	5.55e-05	tr|D8LSB2|D8LSB2_ECTSI Sacchrp_dh_NADP domain-containing protein OS=Ectocarpus siliculosus OX=2880 GN=Esi_0070_0139 PE=4 SV=1	5.7e-163	67.6	420	97.7	ectocarpus siliculosus	/mnt/d/Sj_gene_modeling/Braker2_output/EnTAP_annotation_Sj/similarity_search/DIAMOND/blastp_Sj_protein_final_uniprot_trembl.out	Yes
g16002.t1	5.05543	1.69e-06	7.55e-05	tr|D7G4K4|D7G4K4_ECTSI Spondin domain-containing protein OS=Ectocarpus siliculosus OX=2880 GN=Esi_0057_0084 PE=4 SV=1	1e-54	51.9	210	91.3	ectocarpus siliculosus	/mnt/d/Sj_gene_modeling/Braker2_output/EnTAP_annotation_Sj/similarity_search/DIAMOND/blastp_Sj_protein_final_uniprot_trembl.out	Yes
g13706.t1	5.01799	2.7e-05	0.000828158	sp|P31907|HOXX_BRADU Hydrogenase maturation factor HoxX OS=Bradyrhizobium diazoefficiens (strain JCM 10833 / BCRC 13528 / IAM 13628 / NBRC 14792 / USDA 110) OX=224911 GN=hoxX PE=4 SV=2	8.1e-74	34	606	99.8	bradyrhizobium diazoefficiens (strain jcm 10833 / bcrc 13528 / iam 13628 / nbrc 14792 / usda 110)	/mnt/d/Sj_gene_modeling/Braker2_output/EnTAP_annotation_Sj/similarity_search/DIAMOND/blastp_Sj_protein_final_uniprot_sprot.out	Yes			GO:0016742-hydroxymethyl-, formyl- and related transferase activity(L=4),	|EMBL; Z17373; CAA78990.1; -; Genomic_DNA.|EMBL; BA000040; BAC52191.1; -; Genomic_DNA.|PIR; S35231; S35231.|RefSeq; NP_773566.1; NC_004463.1.|RefSeq; WP_011089664.1; NZ_CP011360.1.|SMR; P31907; -.|STRING; 224911.27355207; -.|EnsemblBacteria; BAC52191; BAC52191; BAC52191.|GeneID; 46493892; -.|PATRIC; fig|224911.44.peg.6960; -.|eggNOG; COG0223; Bacteria.|eggNOG; COG1024; Bacteria.|HOGENOM; CLU_0085…	|-!- FUNCTION: Involved in the post-translational processing of the| hydrogenase large subunit. {ECO:0000269|PubMed:9171416}.|-!- CAUTION: Was originally thought to be a sensor protein involved in the| regulation of hydrogenase activity. {ECO:0000305|PubMed:8510650}.
g16777.t1	5.01402	5.45e-06	0.000208289	CBJ26488.1 similar to collagen [Ectocarpus siliculosus]	1.1e-64	46.7	317	68.6	ectocarpus siliculosus	/mnt/d/Sj_gene_modeling/Braker2_output/EnTAP_annotation_Sj/similarity_search/DIAMOND/blastp_Sj_protein_final_nr.out	Yes
g9333.t1	4.90957	2.08e-07	1.17e-05	CAB1119075.1 unnamed protein product [Ectocarpus sp. CCAP 1310/34]	2.7e-47	41.4	280	67.6	ectocarpus sp. ccap 1310/34	/mnt/d/Sj_gene_modeling/Braker2_output/EnTAP_annotation_Sj/similarity_search/DIAMOND/blastp_Sj_protein_final_nr.out	No
g12973.t1	4.7432	7.39e-11	9.12e-09	tr|A0A6H5KBY5|A0A6H5KBY5_9PHAE JmjC domain-containing protein OS=Ectocarpus sp. CCAP 1310/34 OX=867726 GN=ESUBFT_310_11 PE=4 SV=1	5.9e-125	47.5	550	97.9	ectocarpus sp. ccap 1310/34	/mnt/d/Sj_gene_modeling/Braker2_output/EnTAP_annotation_Sj/similarity_search/DIAMOND/blastp_Sj_protein_final_uniprot_trembl.out	Yes
g14744.t1	4.74128	1.75e-11	2.64e-09	CAB1112811.1 unnamed protein product [Ectocarpus sp. CCAP 1310/34]	9.7e-33	50.3	155	82.8	ectocarpus sp. ccap 1310/34	/mnt/d/Sj_gene_modeling/Braker2_output/EnTAP_annotation_Sj/similarity_search/DIAMOND/blastp_Sj_protein_final_nr.out	No
g12975.t1	4.67263	1.37e-05	0.000461044	tr|A0A6H5KBY5|A0A6H5KBY5_9PHAE JmjC domain-containing protein OS=Ectocarpus sp. CCAP 1310/34 OX=867726 GN=ESUBFT_310_11 PE=4 SV=1	4.4e-119	49.8	484	94.4	ectocarpus sp. ccap 1310/34	/mnt/d/Sj_gene_modeling/Braker2_output/EnTAP_annotation_Sj/similarity_search/DIAMOND/blastp_Sj_protein_final_uniprot_trembl.out	Yes
g31555.t1	4.66624	7.59e-13	1.4e-10	CAB1098344.1 unnamed protein product [Ectocarpus sp. CCAP 1310/34]	5.2e-138	36.9	990	97.4	ectocarpus sp. ccap 1310/34	/mnt/d/Sj_gene_modeling/Braker2_output/EnTAP_annotation_Sj/similarity_search/DIAMOND/blastp_Sj_protein_final_nr.out	No
g10227.t1	4.65144	9.03e-08	5.68e-06	CBJ48993.1 conserved unknown protein [Ectocarpus siliculosus]	2.5e-41	40	415	100	ectocarpus siliculosus	/mnt/d/Sj_gene_modeling/Braker2_output/EnTAP_annotation_Sj/similarity_search/DIAMOND/blastp_Sj_protein_final_nr.out	No
g25477.t1	4.6424	1.02e-16	3.43e-14	CBJ32281.1 Mannuronan C-5-epimerase [Ectocarpus siliculosus]	3.7e-220	75.6	505	98.6	ectocarpus siliculosus	/mnt/d/Sj_gene_modeling/Braker2_output/EnTAP_annotation_Sj/similarity_search/DIAMOND/blastp_Sj_protein_final_nr.out	Yes
g4456.t1	4.64027	2.81e-11	3.87e-09	CBN77542.1 expressed unknown protein [Ectocarpus siliculosus]	4.4e-108	51.8	367	83	ectocarpus siliculosus	/mnt/d/Sj_gene_modeling/Braker2_output/EnTAP_annotation_Sj/similarity_search/DIAMOND/blastp_Sj_protein_final_nr.out	No
g17172.t1	4.55376	3.07e-09	2.8e-07	CAB1119075.1 unnamed protein product [Ectocarpus sp. CCAP 1310/34]	6.4e-38	31.6	396	86	ectocarpus sp. ccap 1310/34	/mnt/d/Sj_gene_modeling/Braker2_output/EnTAP_annotation_Sj/similarity_search/DIAMOND/blastp_Sj_protein_final_nr.out	No
g17171.t1	4.48387	9.68e-16	2.8e-13	CAB1119075.1 unnamed protein product [Ectocarpus sp. CCAP 1310/34]	3.2e-41	40.5	252	61.4	ectocarpus sp. ccap 1310/34	/mnt/d/Sj_gene_modeling/Braker2_output/EnTAP_annotation_Sj/similarity_search/DIAMOND/blastp_Sj_protein_final_nr.out	No
g10745.t1	4.46203	4.41e-10	4.86e-08	CBN74873.1 superoxide dismutase [Ectocarpus siliculosus]	1.3e-87	57.9	311	76.2	ectocarpus siliculosus	/mnt/d/Sj_gene_modeling/Braker2_output/EnTAP_annotation_Sj/similarity_search/DIAMOND/blastp_Sj_protein_final_nr.out	Yes
g11955.t1	4.4273	3.5e-09	3.16e-07	CAB1098344.1 unnamed protein product [Ectocarpus sp. CCAP 1310/34]	1.8e-213	53	781	98	ectocarpus sp. ccap 1310/34	/mnt/d/Sj_gene_modeling/Braker2_output/EnTAP_annotation_Sj/similarity_search/DIAMOND/blastp_Sj_protein_final_nr.out	No
g3518.t1	4.39577	1.22e-08	9.6e-07	CBJ25812.1 asn/thr-rich large protein family protein [Ectocarpus siliculosus]	1.7e-73	45.5	376	98.6	ectocarpus siliculosus	/mnt/d/Sj_gene_modeling/Braker2_output/EnTAP_annotation_Sj/similarity_search/DIAMOND/blastp_Sj_protein_final_nr.out	Yes
g13705.t1	4.36002	0.00355745	0.0424673	XP_047307888.1 bifunctional protein FolD 2 [Impatiens glandulifera]	6.2e-48	39.5	304	89.9	impatiens glandulifera	/mnt/d/Sj_gene_modeling/Braker2_output/EnTAP_annotation_Sj/similarity_search/DIAMOND/blastp_Sj_protein_final_plant_prot.out	Yes
g11958.t1	4.34746	3.46e-11	4.63e-09	CAB1098344.1 unnamed protein product [Ectocarpus sp. CCAP 1310/34]	2.8e-267	51.8	1016	99.3	ectocarpus sp. ccap 1310/34	/mnt/d/Sj_gene_modeling/Braker2_output/EnTAP_annotation_Sj/similarity_search/DIAMOND/blastp_Sj_protein_final_nr.out	No
g20958.t1	4.33211	1.05e-15	2.88e-13	CBJ28357.1 expressed unknown protein [Ectocarpus siliculosus]	1.4e-85	53	336	94.3	ectocarpus siliculosus	/mnt/d/Sj_gene_modeling/Braker2_output/EnTAP_annotation_Sj/similarity_search/DIAMOND/blastp_Sj_protein_final_nr.out	No
g21965.t1	4.25947	3.68e-06	0.00014984	XP_031558872.1 uncharacterized protein LOC116295241 [Actinia tenebrosa]	1.3e-36	44.7	197	88.2	actinia tenebrosa	/mnt/d/Sj_gene_modeling/Braker2_output/EnTAP_annotation_Sj/similarity_search/DIAMOND/blastp_Sj_protein_final_nr.out	No
g18143.t1	4.19631	0.000209419	0.00450107	CBJ33132.1 hypothetical protein Esi_0425_0022 [Ectocarpus siliculosus]	1e-28	43.2	155	90.6	ectocarpus siliculosus	/mnt/d/Sj_gene_modeling/Braker2_output/EnTAP_annotation_Sj/similarity_search/DIAMOND/blastp_Sj_protein_final_nr.out	No
g12972.t1	4.18239	1.03e-07	6.38e-06	tr|A0A6H5KBY5|A0A6H5KBY5_9PHAE JmjC domain-containing protein OS=Ectocarpus sp. CCAP 1310/34 OX=867726 GN=ESUBFT_310_11 PE=4 SV=1	1.1e-123	46.9	550	97.9	ectocarpus sp. ccap 1310/34	/mnt/d/Sj_gene_modeling/Braker2_output/EnTAP_annotation_Sj/similarity_search/DIAMOND/blastp_Sj_protein_final_uniprot_trembl.out	Yes
g15807.t1	4.13103	2.44e-06	0.000103577	CBJ33365.1 expressed unknown protein [Ectocarpus siliculosus]	1.4e-46	53.8	240	61.5	ectocarpus siliculosus	/mnt/d/Sj_gene_modeling/Braker2_output/EnTAP_annotation_Sj/similarity_search/DIAMOND/blastp_Sj_protein_final_nr.out	No
g3244.t1	4.11604	4.33e-06	0.00017279	CAB1097833.1 unnamed protein product [Ectocarpus sp. CCAP 1310/34]	1.1e-127	57.4	390	81.1	ectocarpus sp. ccap 1310/34	/mnt/d/Sj_gene_modeling/Braker2_output/EnTAP_annotation_Sj/similarity_search/DIAMOND/blastp_Sj_protein_final_nr.out	No
g12970.t1	4.11516	6.44e-08	4.28e-06	tr|A0A6H5KBY5|A0A6H5KBY5_9PHAE JmjC domain-containing protein OS=Ectocarpus sp. CCAP 1310/34 OX=867726 GN=ESUBFT_310_11 PE=4 SV=1	2e-125	47.1	550	97.9	ectocarpus sp. ccap 1310/34	/mnt/d/Sj_gene_modeling/Braker2_output/EnTAP_annotation_Sj/similarity_search/DIAMOND/blastp_Sj_protein_final_uniprot_trembl.out	Yes
g5250.t1	4.11448	4.5e-14	1e-11	CBN79550.1 conserved unknown protein [Ectocarpus siliculosus]	3e-21	39.8	176	87.6	ectocarpus siliculosus	/mnt/d/Sj_gene_modeling/Braker2_output/EnTAP_annotation_Sj/similarity_search/DIAMOND/blastp_Sj_protein_final_nr.out	No
g20950.t1	4.1071	8.02e-10	8.63e-08	CBJ48842.1 hypothetical protein Esi_0049_0076 [Ectocarpus siliculosus]	2.1e-98	54.2	360	95.7	ectocarpus siliculosus	/mnt/d/Sj_gene_modeling/Braker2_output/EnTAP_annotation_Sj/similarity_search/DIAMOND/blastp_Sj_protein_final_nr.out	No
g25478.t1	4.05892	2.21e-11	3.14e-09	CBJ32281.1 Mannuronan C-5-epimerase [Ectocarpus siliculosus]	1.9e-221	76.8	499	98.6	ectocarpus siliculosus	/mnt/d/Sj_gene_modeling/Braker2_output/EnTAP_annotation_Sj/similarity_search/DIAMOND/blastp_Sj_protein_final_nr.out	Yes
g3245.t1	4.05819	3.97e-07	2.07e-05	CBJ27981.1 putative respiratory burst oxidase homolog protein [Ectocarpus siliculosus]	6.9e-07	27.8	209	78.8	ectocarpus siliculosus	/mnt/d/Sj_gene_modeling/Braker2_output/EnTAP_annotation_Sj/similarity_search/DIAMOND/blastp_Sj_protein_final_nr.out	No
g8090.t1	4.04873	5.78e-08	3.9e-06	CBJ30297.1 E3 ubiquitin-protein ligase, putative [Ectocarpus siliculosus]	6.7e-103	43.2	465	66.4	ectocarpus siliculosus	/mnt/d/Sj_gene_modeling/Braker2_output/EnTAP_annotation_Sj/similarity_search/DIAMOND/blastp_Sj_protein_final_nr.out	No
g13773.t1	4.04006	5.74e-10	6.25e-08	AAG13007.1 light harvesting protein lhcf6 [Saccharina latissima]	2.8e-108	95	218	100	saccharina latissima	/mnt/d/Sj_gene_modeling/Braker2_output/EnTAP_annotation_Sj/similarity_search/DIAMOND/blastp_Sj_protein_final_nr.out	Yes
g17168.t1	4.01434	2.4e-05	0.000751055	CAB1119075.1 unnamed protein product [Ectocarpus sp. CCAP 1310/34]	4.5e-35	42	219	53.9	ectocarpus sp. ccap 1310/34	/mnt/d/Sj_gene_modeling/Braker2_output/EnTAP_annotation_Sj/similarity_search/DIAMOND/blastp_Sj_protein_final_nr.out	No
g12640.t1	3.9759	1.64e-06	7.39e-05	XP_030482658.1 UDP-N-acetylglucosamine diphosphorylase 2 [Cannabis sativa]	8.2e-100	45.7	466	89.1	cannabis sativa	/mnt/d/Sj_gene_modeling/Braker2_output/EnTAP_annotation_Sj/similarity_search/DIAMOND/blastp_Sj_protein_final_plant_prot.out	Yes
g29108.t1	3.96347	6.93e-06	0.00025654	CAB1119125.1 unnamed protein product [Ectocarpus sp. CCAP 1310/34]	1.3e-273	48	1715	88.8	ectocarpus sp. ccap 1310/34	/mnt/d/Sj_gene_modeling/Braker2_output/EnTAP_annotation_Sj/similarity_search/DIAMOND/blastp_Sj_protein_final_nr.out	No
g27219.t1	3.93924	2.63e-16	7.95e-14	tr|A0A6H5KWV7|A0A6H5KWV7_9PHAE Lipase_3 domain-containing protein OS=Ectocarpus sp. CCAP 1310/34 OX=867726 GN=ESUBFT_687_6 PE=4 SV=1	4.6e-90	52.5	322	80.1	ectocarpus sp. ccap 1310/34	/mnt/d/Sj_gene_modeling/Braker2_output/EnTAP_annotation_Sj/similarity_search/DIAMOND/blastp_Sj_protein_final_uniprot_trembl.out	Yes
g16965.t1	3.93325	5.09e-08	3.48e-06	ABR09274.1 glutathione S-transferase 4 [Laminaria digitata]	4.6e-97	90	201	100	laminaria digitata	/mnt/d/Sj_gene_modeling/Braker2_output/EnTAP_annotation_Sj/similarity_search/DIAMOND/blastp_Sj_protein_final_nr.out	Yes
g20952.t1	3.91247	2.15e-10	2.43e-08	CAB1097587.1 unnamed protein product [Ectocarpus sp. CCAP 1310/34]	7.5e-87	50.9	340	97.4	ectocarpus sp. ccap 1310/34	/mnt/d/Sj_gene_modeling/Braker2_output/EnTAP_annotation_Sj/similarity_search/DIAMOND/blastp_Sj_protein_final_nr.out	No
g12968.t1	3.8984	1.86e-05	0.000609455	tr|A0A6H5KBY5|A0A6H5KBY5_9PHAE JmjC domain-containing protein OS=Ectocarpus sp. CCAP 1310/34 OX=867726 GN=ESUBFT_310_11 PE=4 SV=1	7.7e-125	47.3	550	97.9	ectocarpus sp. ccap 1310/34	/mnt/d/Sj_gene_modeling/Braker2_output/EnTAP_annotation_Sj/similarity_search/DIAMOND/blastp_Sj_protein_final_uniprot_trembl.out	Yes
g16966.t1	3.89218	2.32e-08	1.74e-06	ABR09274.1 glutathione S-transferase 4 [Laminaria digitata]	9.4e-82	79.1	201	100	laminaria digitata	/mnt/d/Sj_gene_modeling/Braker2_output/EnTAP_annotation_Sj/similarity_search/DIAMOND/blastp_Sj_protein_final_nr.out	Yes
g30528.t1	3.88437	1.82e-15	4.86e-13	CAB1108240.1 unnamed protein product [Ectocarpus sp. CCAP 1310/34]	1.2e-58	30.6	569	94.4	ectocarpus sp. ccap 1310/34	/mnt/d/Sj_gene_modeling/Braker2_output/EnTAP_annotation_Sj/similarity_search/DIAMOND/blastp_Sj_protein_final_nr.out	No
g30671.t1	3.86823	9e-07	4.22e-05	XP_015644661.1 pathogenesis-related protein 1 [Oryza sativa Japonica Group]	4.1e-11	33.1	166	71.3	oryza sativa japonica group	/mnt/d/Sj_gene_modeling/Braker2_output/EnTAP_annotation_Sj/similarity_search/DIAMOND/blastp_Sj_protein_final_plant_prot.out	Yes
g6641.t1	3.86603	9.86e-16	2.8e-13	CBN78183.1 expressed unknown protein [Ectocarpus siliculosus]	2.6e-110	50.6	417	96.9	ectocarpus siliculosus	/mnt/d/Sj_gene_modeling/Braker2_output/EnTAP_annotation_Sj/similarity_search/DIAMOND/blastp_Sj_protein_final_nr.out	No
g18089.t1	3.86156	4.36e-08	3.05e-06	CBN79517.1 conserved unknown protein [Ectocarpus siliculosus]	2.9e-143	63.4	423	60.8	ectocarpus siliculosus	/mnt/d/Sj_gene_modeling/Braker2_output/EnTAP_annotation_Sj/similarity_search/DIAMOND/blastp_Sj_protein_final_nr.out	No
g29117.t1	3.81224	0.000508532	0.00918198	CAB1119075.1 unnamed protein product [Ectocarpus sp. CCAP 1310/34]	4.5e-51	35.8	402	96	ectocarpus sp. ccap 1310/34	/mnt/d/Sj_gene_modeling/Braker2_output/EnTAP_annotation_Sj/similarity_search/DIAMOND/blastp_Sj_protein_final_nr.out	No
g22179.t1	3.67931	0.000107192	0.00264342	EWM26539.1 membrane transporter [Nannochloropsis gaditana]	3.3e-51	32	500	100	nannochloropsis gaditana	/mnt/d/Sj_gene_modeling/Braker2_output/EnTAP_annotation_Sj/similarity_search/DIAMOND/blastp_Sj_protein_final_nr.out	Yes
g13710.t1	3.67893	5.43e-05	0.00151491	CAB1097587.1 unnamed protein product [Ectocarpus sp. CCAP 1310/34]	2.3e-99	55.9	345	94.5	ectocarpus sp. ccap 1310/34	/mnt/d/Sj_gene_modeling/Braker2_output/EnTAP_annotation_Sj/similarity_search/DIAMOND/blastp_Sj_protein_final_nr.out	No
g23639.t1	3.66547	7.85e-08	5.04e-06	CBN79533.1 expressed unknown protein [Ectocarpus siliculosus]	5.2e-36	39.4	251	61.4	ectocarpus siliculosus	/mnt/d/Sj_gene_modeling/Braker2_output/EnTAP_annotation_Sj/similarity_search/DIAMOND/blastp_Sj_protein_final_nr.out	No
g25481.t1	3.66163	1.25e-11	1.95e-09	CBJ32281.1 Mannuronan C-5-epimerase [Ectocarpus siliculosus]	1.5e-221	76.6	499	98.6	ectocarpus siliculosus	/mnt/d/Sj_gene_modeling/Braker2_output/EnTAP_annotation_Sj/similarity_search/DIAMOND/blastp_Sj_protein_final_nr.out	Yes
g29931.t1	3.64725	0.000181105	0.00400931	tr|A0A6H5JTM8|A0A6H5JTM8_9PHAE DOMON domain-containing protein OS=Ectocarpus sp. CCAP 1310/34 OX=867726 GN=ESUBFT_1974_4 PE=3 SV=1	2.7e-185	55.7	621	90.1	ectocarpus sp. ccap 1310/34	/mnt/d/Sj_gene_modeling/Braker2_output/EnTAP_annotation_Sj/similarity_search/DIAMOND/blastp_Sj_protein_final_uniprot_trembl.out	Yes
g7053.t1	3.59795	0.000149239	0.00341936	CAB1097652.1 unnamed protein product [Ectocarpus sp. CCAP 1310/34]	2.7e-86	50	370	63.4	ectocarpus sp. ccap 1310/34	/mnt/d/Sj_gene_modeling/Braker2_output/EnTAP_annotation_Sj/similarity_search/DIAMOND/blastp_Sj_protein_final_nr.out	No
g18690.t1	3.57877	4.61e-08	3.17e-06	CBJ30297.1 E3 ubiquitin-protein ligase, putative [Ectocarpus siliculosus]	1.1e-106	43.8	466	78.1	ectocarpus siliculosus	/mnt/d/Sj_gene_modeling/Braker2_output/EnTAP_annotation_Sj/similarity_search/DIAMOND/blastp_Sj_protein_final_nr.out	No
g21357.t1	3.5637	7.74e-08	5.04e-06	CBN79754.1 expressed unknown protein [Ectocarpus siliculosus]	1.7e-68	61.2	214	98.6	ectocarpus siliculosus	/mnt/d/Sj_gene_modeling/Braker2_output/EnTAP_annotation_Sj/similarity_search/DIAMOND/blastp_Sj_protein_final_nr.out	No
g20376.t1	3.54939	1.88e-09	1.79e-07	CBN79477.1 hypothetical protein Esi_0254_0001 [Ectocarpus siliculosus]	1.6e-53	35.1	376	93.2	ectocarpus siliculosus	/mnt/d/Sj_gene_modeling/Braker2_output/EnTAP_annotation_Sj/similarity_search/DIAMOND/blastp_Sj_protein_final_nr.out	No
g277.t1	3.54281	2.39e-08	1.78e-06	QBF51286.1 vanadium-dependent bromoperoxidase, partial [Saccharina japonica]	0	82.7	652	99.8	saccharina japonica	/mnt/d/Sj_gene_modeling/Braker2_output/EnTAP_annotation_Sj/similarity_search/DIAMOND/blastp_Sj_protein_final_nr.out	Yes
g31707.t1	3.53966	4.62e-14	1.01e-11	tr|A0A6H5JSA8|A0A6H5JSA8_9PHAE Phosphoacetylglucosamine mutase OS=Ectocarpus sp. CCAP 1310/34 OX=867726 GN=ESUBFT_1906_4 PE=3 SV=1	5.1e-273	82.6	575	100	ectocarpus sp. ccap 1310/34	/mnt/d/Sj_gene_modeling/Braker2_output/EnTAP_annotation_Sj/similarity_search/DIAMOND/blastp_Sj_protein_final_uniprot_trembl.out	Yes
g25482.t1	3.52658	5.75e-08	3.9e-06	CBJ32281.1 Mannuronan C-5-epimerase [Ectocarpus siliculosus]	3.2e-224	77.6	499	98.6	ectocarpus siliculosus	/mnt/d/Sj_gene_modeling/Braker2_output/EnTAP_annotation_Sj/similarity_search/DIAMOND/blastp_Sj_protein_final_nr.out	Yes
g29825.t1	3.51716	4.32e-06	0.00017279	ABR09274.1 glutathione S-transferase 4 [Laminaria digitata]	6.7e-96	89.6	201	100	laminaria digitata	/mnt/d/Sj_gene_modeling/Braker2_output/EnTAP_annotation_Sj/similarity_search/DIAMOND/blastp_Sj_protein_final_nr.out	Yes
g271.t1	3.51411	1.52e-09	1.48e-07	AYP65252.1 vanadium-dependent bromine peroxidase [Saccharina japonica]	0	83.8	642	93.3	saccharina japonica	/mnt/d/Sj_gene_modeling/Braker2_output/EnTAP_annotation_Sj/similarity_search/DIAMOND/blastp_Sj_protein_final_nr.out	Yes
g25660.t1	3.49273	2.67e-07	1.47e-05	CAB1106886.1 unnamed protein product [Ectocarpus sp. CCAP 1310/34]	2.1e-32	43.1	239	100	ectocarpus sp. ccap 1310/34	/mnt/d/Sj_gene_modeling/Braker2_output/EnTAP_annotation_Sj/similarity_search/DIAMOND/blastp_Sj_protein_final_nr.out	No
g16979.t1	3.49231	8.54e-07	4.02e-05	ABR09274.1 glutathione S-transferase 4 [Laminaria digitata]	9.7e-95	88.1	201	100	laminaria digitata	/mnt/d/Sj_gene_modeling/Braker2_output/EnTAP_annotation_Sj/similarity_search/DIAMOND/blastp_Sj_protein_final_nr.out	Yes
g27724.t1	3.48716	5.95e-09	5.11e-07	CBN78292.1 Glycosyltransferase, family GT47 [Ectocarpus siliculosus]	6.9e-124	55.4	437	75.7	ectocarpus siliculosus	/mnt/d/Sj_gene_modeling/Braker2_output/EnTAP_annotation_Sj/similarity_search/DIAMOND/blastp_Sj_protein_final_nr.out	Yes
g24131.t1	3.46247	0.000191916	0.00417814	CBJ33132.1 hypothetical protein Esi_0425_0022 [Ectocarpus siliculosus]	4.1e-16	40.5	153	72.3	ectocarpus siliculosus	/mnt/d/Sj_gene_modeling/Braker2_output/EnTAP_annotation_Sj/similarity_search/DIAMOND/blastp_Sj_protein_final_nr.out	No
g29932.t1	3.46189	8.04e-22	4.71e-19	tr|D7G216|D7G216_ECTSI DOMON domain-containing protein OS=Ectocarpus siliculosus OX=2880 GN=Esi_0460_0007 PE=3 SV=1	1.9e-191	57.7	596	86.2	ectocarpus siliculosus	/mnt/d/Sj_gene_modeling/Braker2_output/EnTAP_annotation_Sj/similarity_search/DIAMOND/blastp_Sj_protein_final_uniprot_trembl.out	Yes
g26962.t1	3.41795	2.76e-05	0.000843892	CBN77146.1 conserved unknown protein [Ectocarpus siliculosus]	4e-117	44.2	602	99	ectocarpus siliculosus	/mnt/d/Sj_gene_modeling/Braker2_output/EnTAP_annotation_Sj/similarity_search/DIAMOND/blastp_Sj_protein_final_nr.out	No
g10818.t1	3.41185	4.67e-13	8.76e-11	sp|Q9F7E0|CHNA_ACISS Cyclohexanol dehydrogenase OS=Acinetobacter sp. (strain SE19) OX=135835 GN=chnA PE=1 SV=1	6.9e-38	38.7	256	98.8	acinetobacter sp. (strain se19)	/mnt/d/Sj_gene_modeling/Braker2_output/EnTAP_annotation_Sj/similarity_search/DIAMOND/blastp_Sj_protein_final_uniprot_sprot.out	Yes
g22455.t1	3.40696	1.37e-14	3.21e-12	tr|A0A6H5K1D2|A0A6H5K1D2_9PHAE Beta_helix domain-containing protein OS=Ectocarpus sp. CCAP 1310/34 OX=867726 GN=ESUBFT_2517_4 PE=4 SV=1	1.5e-145	70	360	76.9	ectocarpus sp. ccap 1310/34	/mnt/d/Sj_gene_modeling/Braker2_output/EnTAP_annotation_Sj/similarity_search/DIAMOND/blastp_Sj_protein_final_uniprot_trembl.out	Yes
g2304.t1	3.32953	2.36e-07	1.33e-05	CBJ29551.1 conserved unknown protein [Ectocarpus siliculosus]	5.9e-142	61.3	429	99.3	ectocarpus siliculosus	/mnt/d/Sj_gene_modeling/Braker2_output/EnTAP_annotation_Sj/similarity_search/DIAMOND/blastp_Sj_protein_final_nr.out	No
g28711.t1	3.31558	0.00419517	0.0478919	CBN78098.1 hypothetical protein Esi_0095_0049 [Ectocarpus siliculosus]	7.3e-30	39.5	253	61.4	ectocarpus siliculosus	/mnt/d/Sj_gene_modeling/Braker2_output/EnTAP_annotation_Sj/similarity_search/DIAMOND/blastp_Sj_protein_final_nr.out	No
g29555.t1	3.25246	6.03e-09	5.14e-07	tr|A0A6H5KZY7|A0A6H5KZY7_9PHAE SnoaL-like domain-containing protein OS=Ectocarpus sp. CCAP 1310/34 OX=867726 GN=ESUBFT_765_9 PE=4 SV=1	1.3e-44	62.7	150	82.3	ectocarpus sp. ccap 1310/34	/mnt/d/Sj_gene_modeling/Braker2_output/EnTAP_annotation_Sj/similarity_search/DIAMOND/blastp_Sj_protein_final_uniprot_trembl.out	Yes
g12728.t1	3.21752	0.000130071	0.0030967	CAB1102319.1 unnamed protein product [Ectocarpus sp. CCAP 1310/34]	9.5e-56	51.6	213	96.3	ectocarpus sp. ccap 1310/34	/mnt/d/Sj_gene_modeling/Braker2_output/EnTAP_annotation_Sj/similarity_search/DIAMOND/blastp_Sj_protein_final_nr.out	No
g278.t1	3.20103	4.98e-07	2.53e-05	QBF51286.1 vanadium-dependent bromoperoxidase, partial [Saccharina japonica]	0	88.9	648	98.5	saccharina japonica	/mnt/d/Sj_gene_modeling/Braker2_output/EnTAP_annotation_Sj/similarity_search/DIAMOND/blastp_Sj_protein_final_nr.out	Yes
g1976.t1	3.18041	5.18e-06	0.00019957	CBN76731.1 hypothetical protein Esi_0000_0540 [Ectocarpus siliculosus]	1.9e-21	33	530	66.3	ectocarpus siliculosus	/mnt/d/Sj_gene_modeling/Braker2_output/EnTAP_annotation_Sj/similarity_search/DIAMOND/blastp_Sj_protein_final_nr.out	No
g6156.t1	3.17977	5.54e-07	2.73e-05	CBJ32281.1 Mannuronan C-5-epimerase [Ectocarpus siliculosus]	1.8e-198	70.3	498	97.8	ectocarpus siliculosus	/mnt/d/Sj_gene_modeling/Braker2_output/EnTAP_annotation_Sj/similarity_search/DIAMOND/blastp_Sj_protein_final_nr.out	Yes
g17846.t1	3.17058	0.00115823	0.0175061	tr|D8LJC3|D8LJC3_ECTSI FirrV-1-B30 OS=Ectocarpus siliculosus OX=2880 GN=Esi_0247_0023 PE=4 SV=1	3.4e-90	51.7	319	62.3	ectocarpus siliculosus	/mnt/d/Sj_gene_modeling/Braker2_output/EnTAP_annotation_Sj/similarity_search/DIAMOND/blastp_Sj_protein_final_uniprot_trembl.out	Yes
g15482.t1	3.16181	0.000303623	0.00608304	CBJ32059.1 expressed unknown protein [Ectocarpus siliculosus]	6.3e-32	45.2	177	70.5	ectocarpus siliculosus	/mnt/d/Sj_gene_modeling/Braker2_output/EnTAP_annotation_Sj/similarity_search/DIAMOND/blastp_Sj_protein_final_nr.out	No
g5253.t1	3.14579	2.48e-07	1.37e-05	CBN79550.1 conserved unknown protein [Ectocarpus siliculosus]	6.3e-44	50.2	213	95.8	ectocarpus siliculosus	/mnt/d/Sj_gene_modeling/Braker2_output/EnTAP_annotation_Sj/similarity_search/DIAMOND/blastp_Sj_protein_final_nr.out	No
g12305.t1	3.14338	6.5e-08	4.29e-06	ABR09273.1 glutathione S-transferase 3 [Laminaria digitata]	3.8e-70	64.1	206	100	laminaria digitata	/mnt/d/Sj_gene_modeling/Braker2_output/EnTAP_annotation_Sj/similarity_search/DIAMOND/blastp_Sj_protein_final_nr.out	Yes
g29826.t1	3.10133	1.34e-07	8.03e-06	ABR09274.1 glutathione S-transferase 4 [Laminaria digitata]	4.9e-85	83.4	193	79.1	laminaria digitata	/mnt/d/Sj_gene_modeling/Braker2_output/EnTAP_annotation_Sj/similarity_search/DIAMOND/blastp_Sj_protein_final_nr.out	Yes
g15324.t1	3.05154	1.99e-07	1.13e-05	CBJ28819.1 conserved unknown protein [Ectocarpus siliculosus]	1.6e-60	69.8	235	67	ectocarpus siliculosus	/mnt/d/Sj_gene_modeling/Braker2_output/EnTAP_annotation_Sj/similarity_search/DIAMOND/blastp_Sj_protein_final_nr.out	No
g25229.t1	3.04492	1.94e-05	0.000623583	CBJ30799.1 FirrV-1-B30 precursor [Ectocarpus siliculosus]	5.1e-231	58.7	729	99.9	ectocarpus siliculosus	/mnt/d/Sj_gene_modeling/Braker2_output/EnTAP_annotation_Sj/similarity_search/DIAMOND/blastp_Sj_protein_final_nr.out	Yes
g17981.t1	3.02128	8.49e-06	0.000302662	CBN79550.1 conserved unknown protein [Ectocarpus siliculosus]	1.4e-43	49.8	213	95.8	ectocarpus siliculosus	/mnt/d/Sj_gene_modeling/Braker2_output/EnTAP_annotation_Sj/similarity_search/DIAMOND/blastp_Sj_protein_final_nr.out	No
g9272.t1	3.00948	5.3e-06	0.000203399	CBN75980.1 conserved unknown protein [Ectocarpus siliculosus]	0	57	1855	99.8	ectocarpus siliculosus	/mnt/d/Sj_gene_modeling/Braker2_output/EnTAP_annotation_Sj/similarity_search/DIAMOND/blastp_Sj_protein_final_nr.out	No
g15320.t1	2.98494	6.81e-05	0.00179149	XP_005648480.1 hypothetical protein COCSUDRAFT_41280 [Coccomyxa subellipsoidea C-169]	4.2e-15	26.4	269	77.9	coccomyxa subellipsoidea c-169	/mnt/d/Sj_gene_modeling/Braker2_output/EnTAP_annotation_Sj/similarity_search/DIAMOND/blastp_Sj_protein_final_plant_prot.out	No
g15316.t1	2.98494	6.81e-05	0.00179149	XP_005648480.1 hypothetical protein COCSUDRAFT_41280 [Coccomyxa subellipsoidea C-169]	4.2e-15	26.4	269	77.9	coccomyxa subellipsoidea c-169	/mnt/d/Sj_gene_modeling/Braker2_output/EnTAP_annotation_Sj/similarity_search/DIAMOND/blastp_Sj_protein_final_plant_prot.out	No
g22368.t1	2.96802	0.000140236	0.00329362	CBJ27471.1 n/a [Ectocarpus siliculosus]	7.8e-147	57.3	447	100	ectocarpus siliculosus	/mnt/d/Sj_gene_modeling/Braker2_output/EnTAP_annotation_Sj/similarity_search/DIAMOND/blastp_Sj_protein_final_nr.out	Yes
g27503.t1	2.92776	1.26e-09	1.29e-07	CAB1106477.1 unnamed protein product [Ectocarpus sp. CCAP 1310/34]	1.8e-120	75.3	271	97.8	ectocarpus sp. ccap 1310/34	/mnt/d/Sj_gene_modeling/Braker2_output/EnTAP_annotation_Sj/similarity_search/DIAMOND/blastp_Sj_protein_final_nr.out	No
g6154.t1	2.89296	1.92e-07	1.11e-05	CAD42945.1 mannuronan C-5-epimerase [Laminaria digitata]	2.1e-191	70.3	499	99.8	laminaria digitata	/mnt/d/Sj_gene_modeling/Braker2_output/EnTAP_annotation_Sj/similarity_search/DIAMOND/blastp_Sj_protein_final_nr.out	Yes
g27213.t1	2.88978	0.000715983	0.012111	tr|D7G5I8|D7G5I8_ECTSI Glutamine--fructose-6-phosphate transaminase (isomerizing) OS=Ectocarpus siliculosus OX=2880 GN=Esi_0065_0090 PE=4 SV=1	2.1e-263	68	768	99	ectocarpus siliculosus	/mnt/d/Sj_gene_modeling/Braker2_output/EnTAP_annotation_Sj/similarity_search/DIAMOND/blastp_Sj_protein_final_uniprot_trembl.out	Yes
g15184.t1	2.87843	3.27e-07	1.74e-05	CBJ26528.1 novel protein [Ectocarpus siliculosus]	0	64.1	928	99.4	ectocarpus siliculosus	/mnt/d/Sj_gene_modeling/Braker2_output/EnTAP_annotation_Sj/similarity_search/DIAMOND/blastp_Sj_protein_final_nr.out	Yes
g27770.t1	2.843	1.28e-05	0.000437273	CAB1103298.1 unnamed protein product [Ectocarpus sp. CCAP 1310/34]	2.8e-122	43.9	626	87.8	ectocarpus sp. ccap 1310/34	/mnt/d/Sj_gene_modeling/Braker2_output/EnTAP_annotation_Sj/similarity_search/DIAMOND/blastp_Sj_protein_final_nr.out	No
g13502.t1	2.81149	0.00312914	0.0385831	MBP7337410.1 carboxymuconolactone decarboxylase family protein [Niveispirillum sp.]	3.9e-11	38.2	123	61.2	niveispirillum sp.	/mnt/d/Sj_gene_modeling/Braker2_output/EnTAP_annotation_Sj/similarity_search/DIAMOND/blastp_Sj_protein_final_nr.out	Yes
g29571.t1	2.79642	0.000618903	0.0107802	ABR09272.1 glutathione S-transferase 2 [Laminaria digitata]	2e-90	83.2	202	92.7	laminaria digitata	/mnt/d/Sj_gene_modeling/Braker2_output/EnTAP_annotation_Sj/similarity_search/DIAMOND/blastp_Sj_protein_final_nr.out	Yes
g11951.t1	2.78441	7.64e-07	3.65e-05	CAB1098344.1 unnamed protein product [Ectocarpus sp. CCAP 1310/34]	2.2e-277	53	997	99.3	ectocarpus sp. ccap 1310/34	/mnt/d/Sj_gene_modeling/Braker2_output/EnTAP_annotation_Sj/similarity_search/DIAMOND/blastp_Sj_protein_final_nr.out	No
g28583.t1	2.74291	2.83e-07	1.53e-05	CAB1102833.1 unnamed protein product [Ectocarpus sp. CCAP 1310/34]	2.8e-90	56.6	325	64.2	ectocarpus sp. ccap 1310/34	/mnt/d/Sj_gene_modeling/Braker2_output/EnTAP_annotation_Sj/similarity_search/DIAMOND/blastp_Sj_protein_final_nr.out	No
g20951.t1	2.73991	1.43e-08	1.12e-06	CAB1097587.1 unnamed protein product [Ectocarpus sp. CCAP 1310/34]	5.6e-90	52.1	340	96.6	ectocarpus sp. ccap 1310/34	/mnt/d/Sj_gene_modeling/Braker2_output/EnTAP_annotation_Sj/similarity_search/DIAMOND/blastp_Sj_protein_final_nr.out	No
g19376.t1	2.70243	0.000848489	0.0137854	tr|D7FTE0|D7FTE0_ECTSI Zn(2)-C6 fungal-type domain-containing protein OS=Ectocarpus siliculosus OX=2880 GN=Esi_0025_0045 PE=4 SV=1	6.6e-52	33.3	502	69.9	ectocarpus siliculosus	/mnt/d/Sj_gene_modeling/Braker2_output/EnTAP_annotation_Sj/similarity_search/DIAMOND/blastp_Sj_protein_final_uniprot_trembl.out	Yes
g15291.t1	2.70201	7.8e-06	0.00027994	XP_023870835.1 uncharacterized membrane protein C365.16-like [Quercus suber]	1.1e-39	42.9	238	68.7	quercus suber	/mnt/d/Sj_gene_modeling/Braker2_output/EnTAP_annotation_Sj/similarity_search/DIAMOND/blastp_Sj_protein_final_plant_prot.out	No
g3513.t1	2.69225	0.000803895	0.0131956	CBJ25812.1 asn/thr-rich large protein family protein [Ectocarpus siliculosus]	1e-44	34.6	390	99.2	ectocarpus siliculosus	/mnt/d/Sj_gene_modeling/Braker2_output/EnTAP_annotation_Sj/similarity_search/DIAMOND/blastp_Sj_protein_final_nr.out	Yes
g13508.t1	2.67732	6.4e-07	3.12e-05	CBJ27285.1 probable fusion protein [Ectocarpus siliculosus]	2.2e-30	51	147	93.6	ectocarpus siliculosus	/mnt/d/Sj_gene_modeling/Braker2_output/EnTAP_annotation_Sj/similarity_search/DIAMOND/blastp_Sj_protein_final_nr.out	Yes
g7112.t1	2.64534	0.000192165	0.00417814	CBJ28848.1 kinesin family-like protein [Ectocarpus siliculosus]	1.2e-171	36.6	3284	99.3	ectocarpus siliculosus	/mnt/d/Sj_gene_modeling/Braker2_output/EnTAP_annotation_Sj/similarity_search/DIAMOND/blastp_Sj_protein_final_nr.out	Yes
g29824.t1	2.63959	2.62e-09	2.43e-07	ABR09274.1 glutathione S-transferase 4 [Laminaria digitata]	1e-91	87.4	199	99	laminaria digitata	/mnt/d/Sj_gene_modeling/Braker2_output/EnTAP_annotation_Sj/similarity_search/DIAMOND/blastp_Sj_protein_final_nr.out	Yes
g29709.t1	2.63731	9.46e-09	7.66e-07	CBN79999.1 hypothetical protein Esi_0022_0095 [Ectocarpus siliculosus]	4e-174	45.5	914	93.9	ectocarpus siliculosus	/mnt/d/Sj_gene_modeling/Braker2_output/EnTAP_annotation_Sj/similarity_search/DIAMOND/blastp_Sj_protein_final_nr.out	No
g14539.t1	2.62686	0.000394386	0.00746625	CBJ25471.1 carboxyvinyl-carboxyphosphonate phosphorylmutase [Ectocarpus siliculosus]	7.1e-127	71.7	325	98.2	ectocarpus siliculosus	/mnt/d/Sj_gene_modeling/Braker2_output/EnTAP_annotation_Sj/similarity_search/DIAMOND/blastp_Sj_protein_final_nr.out	Yes
g22722.t1	2.60107	3.28e-06	0.00013429	APG42673.1 epoxyalcohol synthase CYP5164B1 [Ectocarpus siliculosus]	6.1e-161	56.6	459	100	ectocarpus siliculosus	/mnt/d/Sj_gene_modeling/Braker2_output/EnTAP_annotation_Sj/similarity_search/DIAMOND/blastp_Sj_protein_final_nr.out	Yes
g29480.t1	2.59967	0.000352974	0.00686249	CAB1107156.1 unnamed protein product [Ectocarpus sp. CCAP 1310/34]	6.6e-126	60.4	460	89.7	ectocarpus sp. ccap 1310/34	/mnt/d/Sj_gene_modeling/Braker2_output/EnTAP_annotation_Sj/similarity_search/DIAMOND/blastp_Sj_protein_final_nr.out	No
g11569.t1	2.59581	4.17e-06	0.000167893	KAG5176856.1 hypothetical protein JKP88DRAFT_350967 [Tribonema minus]	1.1e-89	25.7	3086	90.7	tribonema minus	/mnt/d/Sj_gene_modeling/Braker2_output/EnTAP_annotation_Sj/similarity_search/DIAMOND/blastp_Sj_protein_final_nr.out	No
g29933.t1	2.57297	0.00170693	0.0239098	tr|D7FP38|D7FP38_ECTSI DOMON domain-containing protein OS=Ectocarpus siliculosus OX=2880 GN=Esi_0185_0018 PE=3 SV=1	4.1e-186	59.2	573	90.5	ectocarpus siliculosus	/mnt/d/Sj_gene_modeling/Braker2_output/EnTAP_annotation_Sj/similarity_search/DIAMOND/blastp_Sj_protein_final_uniprot_trembl.out	Yes
g6161.t1	2.56975	0.00137613	0.0203082	BAF80877.1 mannuronan C-5 epimerase [Saccharina japonica]	6.9e-174	75.6	499	100	saccharina japonica	/mnt/d/Sj_gene_modeling/Braker2_output/EnTAP_annotation_Sj/similarity_search/DIAMOND/blastp_Sj_protein_final_nr.out	Yes
g4455.t1	2.54305	0.000538752	0.00967173	CBN78282.1 hypothetical protein Esi_0005_0160 [Ectocarpus siliculosus]	4.7e-86	43.5	402	50.3	ectocarpus siliculosus	/mnt/d/Sj_gene_modeling/Braker2_output/EnTAP_annotation_Sj/similarity_search/DIAMOND/blastp_Sj_protein_final_nr.out	No
g16041.t1	2.53755	5.24e-05	0.00146885	CBJ32970.1 expressed unknown protein [Ectocarpus siliculosus]	2.7e-63	54.8	270	98.2	ectocarpus siliculosus	/mnt/d/Sj_gene_modeling/Braker2_output/EnTAP_annotation_Sj/similarity_search/DIAMOND/blastp_Sj_protein_final_nr.out	No
g21023.t1	2.53559	0.000226181	0.00475233	tr|A0A6H5JMW3|A0A6H5JMW3_9PHAE GTP_cyclohydro2 domain-containing protein OS=Ectocarpus sp. CCAP 1310/34 OX=867726 GN=ESUBFT_148_8 PE=3 SV=1	2.2e-103	77.7	242	58.5	ectocarpus sp. ccap 1310/34	/mnt/d/Sj_gene_modeling/Braker2_output/EnTAP_annotation_Sj/similarity_search/DIAMOND/blastp_Sj_protein_final_uniprot_trembl.out	Yes
g17010.t1	2.52724	1.11e-06	5.14e-05	CBJ29687.1 Isocitrate lyase (Isocitrase) (Isocitratase) (ICL) [Ectocarpus siliculosus]	5.4e-295	86.6	588	99.8	ectocarpus siliculosus	/mnt/d/Sj_gene_modeling/Braker2_output/EnTAP_annotation_Sj/similarity_search/DIAMOND/blastp_Sj_protein_final_nr.out	Yes
g7760.t1	2.51531	0.000747477	0.0125531	CBN75624.1 TrkA-C domain protein [Ectocarpus siliculosus]	0	67.3	950	99.1	ectocarpus siliculosus	/mnt/d/Sj_gene_modeling/Braker2_output/EnTAP_annotation_Sj/similarity_search/DIAMOND/blastp_Sj_protein_final_nr.out	Yes
g29675.t1	2.512	3.94e-08	2.8e-06	CBJ29551.1 conserved unknown protein [Ectocarpus siliculosus]	8.7e-137	59.3	430	50.4	ectocarpus siliculosus	/mnt/d/Sj_gene_modeling/Braker2_output/EnTAP_annotation_Sj/similarity_search/DIAMOND/blastp_Sj_protein_final_nr.out	No
g5690.t1	2.47062	5.02e-07	2.54e-05	CAB1097440.1 unnamed protein product [Ectocarpus sp. CCAP 1310/34]	7.5e-95	55.7	327	67.1	ectocarpus sp. ccap 1310/34	/mnt/d/Sj_gene_modeling/Braker2_output/EnTAP_annotation_Sj/similarity_search/DIAMOND/blastp_Sj_protein_final_nr.out	No
g6160.t1	2.46213	0.000613996	0.0107346	BAF80877.1 mannuronan C-5 epimerase [Saccharina japonica]	4.1e-174	75.8	499	100	saccharina japonica	/mnt/d/Sj_gene_modeling/Braker2_output/EnTAP_annotation_Sj/similarity_search/DIAMOND/blastp_Sj_protein_final_nr.out	Yes
g16004.t1	2.45956	6.83e-09	5.75e-07	tr|D7G4K4|D7G4K4_ECTSI Spondin domain-containing protein OS=Ectocarpus siliculosus OX=2880 GN=Esi_0057_0084 PE=4 SV=1	1.6e-58	56.5	216	93.9	ectocarpus siliculosus	/mnt/d/Sj_gene_modeling/Braker2_output/EnTAP_annotation_Sj/similarity_search/DIAMOND/blastp_Sj_protein_final_uniprot_trembl.out	Yes
g29569.t1	2.45828	6.6e-05	0.00176733	ABR09272.1 glutathione S-transferase 2 [Laminaria digitata]	7e-91	80.3	208	95.4	laminaria digitata	/mnt/d/Sj_gene_modeling/Braker2_output/EnTAP_annotation_Sj/similarity_search/DIAMOND/blastp_Sj_protein_final_nr.out	Yes
g2010.t1	2.45539	4.19e-05	0.00120316	CBJ33895.1 conserved unknown protein [Ectocarpus siliculosus]	2.7e-205	49.8	908	93.5	ectocarpus siliculosus	/mnt/d/Sj_gene_modeling/Braker2_output/EnTAP_annotation_Sj/similarity_search/DIAMOND/blastp_Sj_protein_final_nr.out	No
g31891.t1	2.45217	0.00374413	0.0440864	CBJ30072.1 Kinase, NEK [Ectocarpus siliculosus]	6.6e-120	44.6	653	84.4	ectocarpus siliculosus	/mnt/d/Sj_gene_modeling/Braker2_output/EnTAP_annotation_Sj/similarity_search/DIAMOND/blastp_Sj_protein_final_nr.out	Yes
g21247.t1	2.44473	3e-05	0.000902487	CBJ26366.1 serine/threonine protein kinase with WD40 repeats [Ectocarpus siliculosus]	1.1e-18	23.9	531	70	ectocarpus siliculosus	/mnt/d/Sj_gene_modeling/Braker2_output/EnTAP_annotation_Sj/similarity_search/DIAMOND/blastp_Sj_protein_final_nr.out	Yes
g17384.t1	2.43924	6.87e-09	5.75e-07	CAB1108061.1 ABC [Ectocarpus sp. CCAP 1310/34]	1e-261	74.7	641	100	ectocarpus sp. ccap 1310/34	/mnt/d/Sj_gene_modeling/Braker2_output/EnTAP_annotation_Sj/similarity_search/DIAMOND/blastp_Sj_protein_final_nr.out	Yes
g18934.t1	2.43028	0.000490327	0.00888754	CBN77922.1 Glycosyltransferase, family GT64 [Ectocarpus siliculosus]	3.5e-127	62	432	87.6	ectocarpus siliculosus	/mnt/d/Sj_gene_modeling/Braker2_output/EnTAP_annotation_Sj/similarity_search/DIAMOND/blastp_Sj_protein_final_nr.out	Yes
g29568.t1	2.42962	0.000168582	0.00376137	ABR09272.1 glutathione S-transferase 2 [Laminaria digitata]	9.3e-93	83	206	100	laminaria digitata	/mnt/d/Sj_gene_modeling/Braker2_output/EnTAP_annotation_Sj/similarity_search/DIAMOND/blastp_Sj_protein_final_nr.out	Yes
g20197.t1	2.42236	1.09e-08	8.67e-07	tr|D8LAU2|D8LAU2_ECTSI Protein kinase domain-containing protein OS=Ectocarpus siliculosus OX=2880 GN=Esi_0000_0028 PE=4 SV=1	2.2e-122	58.3	396	93.1	ectocarpus siliculosus	/mnt/d/Sj_gene_modeling/Braker2_output/EnTAP_annotation_Sj/similarity_search/DIAMOND/blastp_Sj_protein_final_uniprot_trembl.out	Yes
g28189.t1	2.40689	6.55e-07	3.16e-05	tr|D8LFQ4|D8LFQ4_ECTSI ABC transporter domain-containing protein OS=Ectocarpus siliculosus OX=2880 GN=Esi_0151_0014 PE=4 SV=1	0	64.4	993	94	ectocarpus siliculosus	/mnt/d/Sj_gene_modeling/Braker2_output/EnTAP_annotation_Sj/similarity_search/DIAMOND/blastp_Sj_protein_final_uniprot_trembl.out	Yes
g18996.t1	2.40567	0.00255607	0.0334538	CBJ31879.1 conserved unknown protein [Ectocarpus siliculosus]	6.3e-69	78.9	175	93.4	ectocarpus siliculosus	/mnt/d/Sj_gene_modeling/Braker2_output/EnTAP_annotation_Sj/similarity_search/DIAMOND/blastp_Sj_protein_final_nr.out	No
g11119.t1	2.39985	0.00165888	0.0234482	CBJ33132.1 hypothetical protein Esi_0425_0022 [Ectocarpus siliculosus]	9.9e-21	43.6	156	92.1	ectocarpus siliculosus	/mnt/d/Sj_gene_modeling/Braker2_output/EnTAP_annotation_Sj/similarity_search/DIAMOND/blastp_Sj_protein_final_nr.out	No
g30516.t1	2.33104	0.00145946	0.0213031	CBJ27544.1 expressed unknown protein [Ectocarpus siliculosus]	1.4e-53	74.5	220	65.7	ectocarpus siliculosus	/mnt/d/Sj_gene_modeling/Braker2_output/EnTAP_annotation_Sj/similarity_search/DIAMOND/blastp_Sj_protein_final_nr.out	No
g2624.t1	2.31658	0.000122236	0.00295225	tr|A0A2R5FS74|A0A2R5FS74_NOSCO Protoporphyrinogen oxidase-like protein OS=Nostoc commune NIES-4072 OX=2005467 GN=NIES4072_53040 PE=4 SV=1	1.8e-45	33.3	460	71.8	nostoc commune nies-4072	/mnt/d/Sj_gene_modeling/Braker2_output/EnTAP_annotation_Sj/similarity_search/DIAMOND/blastp_Sj_protein_final_uniprot_trembl.out	Yes
g7003.t1	2.29742	2.28e-09	2.13e-07	CBJ25694.1 ATP-binding region, ATPase-like [Ectocarpus siliculosus]	1.6e-290	49.5	1196	99.8	ectocarpus siliculosus	/mnt/d/Sj_gene_modeling/Braker2_output/EnTAP_annotation_Sj/similarity_search/DIAMOND/blastp_Sj_protein_final_nr.out	Yes
g21859.t1	2.28437	1.82e-05	0.000598543	CBJ31197.1 hypothetical protein Esi_0238_0021 [Ectocarpus siliculosus]	3e-157	56	570	98.1	ectocarpus siliculosus	/mnt/d/Sj_gene_modeling/Braker2_output/EnTAP_annotation_Sj/similarity_search/DIAMOND/blastp_Sj_protein_final_nr.out	No
g25325.t1	2.27446	3.15e-05	0.00093669	CBJ33593.1 conserved unknown protein [Ectocarpus siliculosus]	4.5e-52	45	298	98.8	ectocarpus siliculosus	/mnt/d/Sj_gene_modeling/Braker2_output/EnTAP_annotation_Sj/similarity_search/DIAMOND/blastp_Sj_protein_final_nr.out	No
g5998.t1	2.27438	4.95e-05	0.00139649	APG42673.1 epoxyalcohol synthase CYP5164B1 [Ectocarpus siliculosus]	4.4e-118	68.1	304	95.3	ectocarpus siliculosus	/mnt/d/Sj_gene_modeling/Braker2_output/EnTAP_annotation_Sj/similarity_search/DIAMOND/blastp_Sj_protein_final_nr.out	Yes
g25475.t1	2.26359	1.93e-11	2.87e-09	CBJ32281.1 Mannuronan C-5-epimerase [Ectocarpus siliculosus]	8.6e-225	77.4	505	98.6	ectocarpus siliculosus	/mnt/d/Sj_gene_modeling/Braker2_output/EnTAP_annotation_Sj/similarity_search/DIAMOND/blastp_Sj_protein_final_nr.out	Yes
g20257.t1	2.263	0.000306428	0.00610965	AIT70174.1 malate dehydrogenase [Saccharina japonica]	1.6e-221	100	405	100	saccharina japonica	/mnt/d/Sj_gene_modeling/Braker2_output/EnTAP_annotation_Sj/similarity_search/DIAMOND/blastp_Sj_protein_final_nr.out	Yes
g24100.t1	2.25801	0.00296355	0.0372271	NXM50074.1 NB5R3 reductase [Gymnorhina tibicen]	2.7e-32	54.6	130	55.4	gymnorhina tibicen	/mnt/d/Sj_gene_modeling/Braker2_output/EnTAP_annotation_Sj/similarity_search/DIAMOND/blastp_Sj_protein_final_nr.out	Yes
g30221.t1	2.23594	6.5e-06	0.000243582	CBN78913.1 CRAL/TRIO, N-terminus family protein [Ectocarpus siliculosus]	1.4e-249	59.1	1140	91.9	ectocarpus siliculosus	/mnt/d/Sj_gene_modeling/Braker2_output/EnTAP_annotation_Sj/similarity_search/DIAMOND/blastp_Sj_protein_final_nr.out	Yes
g28239.t1	2.23542	8.97e-08	5.68e-06	CBJ27424.1 alternative oxidase isoform A [Ectocarpus siliculosus]	1.5e-140	70.8	370	80.1	ectocarpus siliculosus	/mnt/d/Sj_gene_modeling/Braker2_output/EnTAP_annotation_Sj/similarity_search/DIAMOND/blastp_Sj_protein_final_nr.out	Yes
g24907.t1	2.22271	3.3e-07	1.75e-05	tr|A0A836C8Q1|A0A836C8Q1_9STRA Epimerase domain-containing protein OS=Tribonema minus OX=303371 GN=JKP88DRAFT_203281 PE=4 SV=1	1.6e-86	49.6	351	95.6	tribonema minus	/mnt/d/Sj_gene_modeling/Braker2_output/EnTAP_annotation_Sj/similarity_search/DIAMOND/blastp_Sj_protein_final_uniprot_trembl.out	Yes
g26336.t1	2.22038	0.000185456	0.0040796	GBG31991.1 RHOMBOID-like protein 4 [Hondaea fermentalgiana]	5.1e-71	45.5	310	99.7	hondaea fermentalgiana	/mnt/d/Sj_gene_modeling/Braker2_output/EnTAP_annotation_Sj/similarity_search/DIAMOND/blastp_Sj_protein_final_nr.out	Yes
g9692.t1	2.21985	5.04e-07	2.54e-05	CBJ27063.1 expressed unknown protein [Ectocarpus siliculosus]	5.8e-54	39.5	311	91.1	ectocarpus siliculosus	/mnt/d/Sj_gene_modeling/Braker2_output/EnTAP_annotation_Sj/similarity_search/DIAMOND/blastp_Sj_protein_final_nr.out	No
g11849.t1	2.21393	3.45e-05	0.0010176	CBN74494.1 KP-43 peptidase [Ectocarpus siliculosus]	1.7e-229	49.2	1145	66.6	ectocarpus siliculosus	/mnt/d/Sj_gene_modeling/Braker2_output/EnTAP_annotation_Sj/similarity_search/DIAMOND/blastp_Sj_protein_final_nr.out	Yes
g24256.t1	2.2101	4.66e-06	0.000182731	CAB1097587.1 unnamed protein product [Ectocarpus sp. CCAP 1310/34]	3.8e-93	56.4	314	73.8	ectocarpus sp. ccap 1310/34	/mnt/d/Sj_gene_modeling/Braker2_output/EnTAP_annotation_Sj/similarity_search/DIAMOND/blastp_Sj_protein_final_nr.out	No
g17383.t1	2.1781	1.54e-05	0.000512584	CBN79954.1 pleiotropic drug resistance transporter [Ectocarpus siliculosus]	0	67.5	874	98.9	ectocarpus siliculosus	/mnt/d/Sj_gene_modeling/Braker2_output/EnTAP_annotation_Sj/similarity_search/DIAMOND/blastp_Sj_protein_final_nr.out	Yes
g8334.t1	2.17365	0.000209921	0.00450153	CAB1105362.1 unnamed protein product [Ectocarpus sp. CCAP 1310/34]	3.3e-117	39.4	1308	81.4	ectocarpus sp. ccap 1310/34	/mnt/d/Sj_gene_modeling/Braker2_output/EnTAP_annotation_Sj/similarity_search/DIAMOND/blastp_Sj_protein_final_nr.out	No
g10150.t1	2.16821	0.000427332	0.00796129	CBJ27590.1 conserved unknown protein [Ectocarpus siliculosus]	1.3e-143	33.4	1326	81.8	ectocarpus siliculosus	/mnt/d/Sj_gene_modeling/Braker2_output/EnTAP_annotation_Sj/similarity_search/DIAMOND/blastp_Sj_protein_final_nr.out	No
g7887.t1	2.16593	2.97e-05	0.000898313	CBJ25519.1 similar to poly (ADP-ribose) polymerase family, member 14 [Ectocarpus siliculosus]	2.3e-93	43.5	527	64.9	ectocarpus siliculosus	/mnt/d/Sj_gene_modeling/Braker2_output/EnTAP_annotation_Sj/similarity_search/DIAMOND/blastp_Sj_protein_final_nr.out	Yes
g3474.t1	2.16315	0.000318933	0.00627884	CAB1098649.1 TYR [Ectocarpus sp. CCAP 1310/34]	8e-237	62.3	612	86.8	ectocarpus sp. ccap 1310/34	/mnt/d/Sj_gene_modeling/Braker2_output/EnTAP_annotation_Sj/similarity_search/DIAMOND/blastp_Sj_protein_final_nr.out	Yes
g18733.t1	2.16252	0.000459492	0.00844295	CBN76676.1 conserved unknown protein [Ectocarpus siliculosus]	0	95.6	796	92.3	ectocarpus siliculosus	/mnt/d/Sj_gene_modeling/Braker2_output/EnTAP_annotation_Sj/similarity_search/DIAMOND/blastp_Sj_protein_final_nr.out	No
g31416.t1	2.15624	0.000193356	0.00419431	CAB1121261.1 GT2 [Ectocarpus sp. CCAP 1310/34]	0	66.6	1100	98.9	ectocarpus sp. ccap 1310/34	/mnt/d/Sj_gene_modeling/Braker2_output/EnTAP_annotation_Sj/similarity_search/DIAMOND/blastp_Sj_protein_final_nr.out	Yes
g25293.t1	2.15509	0.000304716	0.00608847	tr|A0A6H5K5S6|A0A6H5K5S6_9PHAE LMWPc domain-containing protein OS=Ectocarpus sp. CCAP 1310/34 OX=867726 GN=ESUBFT_292_18 PE=4 SV=1	1.5e-42	48.8	201	98.2	ectocarpus sp. ccap 1310/34	/mnt/d/Sj_gene_modeling/Braker2_output/EnTAP_annotation_Sj/similarity_search/DIAMOND/blastp_Sj_protein_final_uniprot_trembl.out	Yes
g873.t1	2.14336	4.38e-06	0.000174048	tr|D7FR34|D7FR34_ECTSI 4HBT domain-containing protein OS=Ectocarpus siliculosus OX=2880 GN=Esi_0021_0030 PE=4 SV=1	4.7e-59	52	250	70.6	ectocarpus siliculosus	/mnt/d/Sj_gene_modeling/Braker2_output/EnTAP_annotation_Sj/similarity_search/DIAMOND/blastp_Sj_protein_final_uniprot_trembl.out	Yes
g23431.t1	2.13326	1.75e-06	7.77e-05	CBJ32686.1 superoxide dismutase [Ectocarpus siliculosus]	1.3e-80	53.1	320	97.2	ectocarpus siliculosus	/mnt/d/Sj_gene_modeling/Braker2_output/EnTAP_annotation_Sj/similarity_search/DIAMOND/blastp_Sj_protein_final_nr.out	Yes
g12309.t1	2.09349	8.91e-05	0.002257	CAB1115926.1 unnamed protein product [Ectocarpus sp. CCAP 1310/34]	1.1e-82	89.1	174	89.2	ectocarpus sp. ccap 1310/34	/mnt/d/Sj_gene_modeling/Braker2_output/EnTAP_annotation_Sj/similarity_search/DIAMOND/blastp_Sj_protein_final_nr.out	No
g256.t1	2.09102	0.000144569	0.00336168	CBN77825.1 conserved unknown protein [Ectocarpus siliculosus]	0	70.1	2204	97.4	ectocarpus siliculosus	/mnt/d/Sj_gene_modeling/Braker2_output/EnTAP_annotation_Sj/similarity_search/DIAMOND/blastp_Sj_protein_final_nr.out	No
g23316.t1	2.07884	0.000664452	0.0113831	CAB1117827.1 unnamed protein product [Ectocarpus sp. CCAP 1310/34]	2.4e-283	47.3	1263	81.3	ectocarpus sp. ccap 1310/34	/mnt/d/Sj_gene_modeling/Braker2_output/EnTAP_annotation_Sj/similarity_search/DIAMOND/blastp_Sj_protein_final_nr.out	No
g28535.t1	2.07226	2.02e-05	0.000646042	tr|A0A6H5JZ82|A0A6H5JZ82_9PHAE Dimer_Tnp_hAT domain-containing protein OS=Ectocarpus sp. CCAP 1310/34 OX=867726 GN=ESUBFT_2058_6 PE=4 SV=1	1.3e-235	65.8	655	100	ectocarpus sp. ccap 1310/34	/mnt/d/Sj_gene_modeling/Braker2_output/EnTAP_annotation_Sj/similarity_search/DIAMOND/blastp_Sj_protein_final_uniprot_trembl.out	Yes
g4196.t1	2.07134	4.25e-05	0.00121377	CBJ31059.1 hypothetical protein Esi_0231_0011 [Ectocarpus siliculosus]	5.6e-61	48.6	329	52.5	ectocarpus siliculosus	/mnt/d/Sj_gene_modeling/Braker2_output/EnTAP_annotation_Sj/similarity_search/DIAMOND/blastp_Sj_protein_final_nr.out	No
g1165.t1	2.06648	0.000227546	0.00477032	tr|D8LTM6|D8LTM6_ECTSI Phosphodiesterase OS=Ectocarpus siliculosus OX=2880 GN=Esi_0009_0052 PE=3 SV=1	1.2e-240	70.4	622	80.5	ectocarpus siliculosus	/mnt/d/Sj_gene_modeling/Braker2_output/EnTAP_annotation_Sj/similarity_search/DIAMOND/blastp_Sj_protein_final_uniprot_trembl.out	Yes
g9381.t1	2.05999	0.000362651	0.00699261	CBJ31197.1 hypothetical protein Esi_0238_0021 [Ectocarpus siliculosus]	3.7e-141	56.4	516	93.6	ectocarpus siliculosus	/mnt/d/Sj_gene_modeling/Braker2_output/EnTAP_annotation_Sj/similarity_search/DIAMOND/blastp_Sj_protein_final_nr.out	No
g1499.t1	2.05527	0.0036088	0.0430256	CBJ29897.1 conserved unknown protein [Ectocarpus siliculosus]	7.2e-102	79.5	219	93.1	ectocarpus siliculosus	/mnt/d/Sj_gene_modeling/Braker2_output/EnTAP_annotation_Sj/similarity_search/DIAMOND/blastp_Sj_protein_final_nr.out	No
g23859.t1	2.05487	2.01e-07	1.14e-05	CAQ51441.1 putative vanadium-dependent bromoperoxidase 3 [Laminaria digitata]	0	83.3	645	100	laminaria digitata	/mnt/d/Sj_gene_modeling/Braker2_output/EnTAP_annotation_Sj/similarity_search/DIAMOND/blastp_Sj_protein_final_nr.out	No
g16517.t1	2.04918	0.00303823	0.0376883	tr|A0A6H5KYE4|A0A6H5KYE4_9PHAE HDc domain-containing protein OS=Ectocarpus sp. CCAP 1310/34 OX=867726 GN=ESUBFT_68_9 PE=4 SV=1	1.9e-223	65	620	97.3	ectocarpus sp. ccap 1310/34	/mnt/d/Sj_gene_modeling/Braker2_output/EnTAP_annotation_Sj/similarity_search/DIAMOND/blastp_Sj_protein_final_uniprot_trembl.out	Yes
g25476.t1	2.04393	9.8e-06	0.000340239	CBJ32281.1 Mannuronan C-5-epimerase [Ectocarpus siliculosus]	2.8e-213	70.4	540	98.7	ectocarpus siliculosus	/mnt/d/Sj_gene_modeling/Braker2_output/EnTAP_annotation_Sj/similarity_search/DIAMOND/blastp_Sj_protein_final_nr.out	Yes
g2723.t1	2.03727	9.87e-06	0.000341205	tr|D7G0L9|D7G0L9_ECTSI MFS domain-containing protein OS=Ectocarpus siliculosus OX=2880 GN=Esi_0411_0016 PE=4 SV=1	1.1e-115	49	469	84.9	ectocarpus siliculosus	/mnt/d/Sj_gene_modeling/Braker2_output/EnTAP_annotation_Sj/similarity_search/DIAMOND/blastp_Sj_protein_final_uniprot_trembl.out	Yes
g6008.t1	2.02022	0.000135187	0.00319909	CBN75606.1 peroxidase [Ectocarpus siliculosus]	3.5e-272	38.3	1636	74.4	ectocarpus siliculosus	/mnt/d/Sj_gene_modeling/Braker2_output/EnTAP_annotation_Sj/similarity_search/DIAMOND/blastp_Sj_protein_final_nr.out	Yes
g27991.t1	1.99556	0.000486656	0.00883809	CBJ28093.1 acetyltransferase [Ectocarpus siliculosus]	1.2e-89	50.1	419	98.8	ectocarpus siliculosus	/mnt/d/Sj_gene_modeling/Braker2_output/EnTAP_annotation_Sj/similarity_search/DIAMOND/blastp_Sj_protein_final_nr.out	Yes
g20225.t1	1.97806	0.00277938	0.0358754	CBN79550.1 conserved unknown protein [Ectocarpus siliculosus]	4e-11	37.3	153	51.7	ectocarpus siliculosus	/mnt/d/Sj_gene_modeling/Braker2_output/EnTAP_annotation_Sj/similarity_search/DIAMOND/blastp_Sj_protein_final_nr.out	No
g15999.t1	1.97168	1.21e-05	0.000416265	tr|D7G4K4|D7G4K4_ECTSI Spondin domain-containing protein OS=Ectocarpus siliculosus OX=2880 GN=Esi_0057_0084 PE=4 SV=1	1.9e-56	54.7	212	91.7	ectocarpus siliculosus	/mnt/d/Sj_gene_modeling/Braker2_output/EnTAP_annotation_Sj/similarity_search/DIAMOND/blastp_Sj_protein_final_uniprot_trembl.out	Yes
g12895.t1	1.9637	0.00102898	0.0158856	CBN78652.1 conserved unknown protein [Ectocarpus siliculosus]	6.4e-84	71.9	217	98.6	ectocarpus siliculosus	/mnt/d/Sj_gene_modeling/Braker2_output/EnTAP_annotation_Sj/similarity_search/DIAMOND/blastp_Sj_protein_final_nr.out	No
g20452.t1	1.95274	1.02e-06	4.74e-05	tr|A0A6H5KK56|A0A6H5KK56_9PHAE Protein kinase domain-containing protein (Fragment) OS=Ectocarpus sp. CCAP 1310/34 OX=867726 GN=ESUBFT_431_26 PE=4 SV=1	9.1e-129	53.7	482	86.1	ectocarpus sp. ccap 1310/34	/mnt/d/Sj_gene_modeling/Braker2_output/EnTAP_annotation_Sj/similarity_search/DIAMOND/blastp_Sj_protein_final_uniprot_trembl.out	Yes
g11531.t1	1.95165	2.53e-06	0.000106023	KAG5188050.1 4-aminobutyrate aminotransferase [Tribonema minus]	1.8e-133	55.6	435	94.3	tribonema minus	/mnt/d/Sj_gene_modeling/Braker2_output/EnTAP_annotation_Sj/similarity_search/DIAMOND/blastp_Sj_protein_final_nr.out	Yes
g30509.t1	1.95154	2.77e-08	2.03e-06	tr|D8LGK0|D8LGK0_ECTSI MPAB_Lcp_cat domain-containing protein OS=Ectocarpus siliculosus OX=2880 GN=Esi_0168_0062 PE=4 SV=1	5e-105	54.4	349	87.1	ectocarpus siliculosus	/mnt/d/Sj_gene_modeling/Braker2_output/EnTAP_annotation_Sj/similarity_search/DIAMOND/blastp_Sj_protein_final_uniprot_trembl.out	Yes
g12767.t1	1.92767	9.47e-05	0.00238032	tr|A0A6H5LDI7|A0A6H5LDI7_9PHAE EamA domain-containing protein OS=Ectocarpus sp. CCAP 1310/34 OX=867726 GN=ESUBFT_938_9 PE=4 SV=1	1.6e-132	61.2	464	69	ectocarpus sp. ccap 1310/34	/mnt/d/Sj_gene_modeling/Braker2_output/EnTAP_annotation_Sj/similarity_search/DIAMOND/blastp_Sj_protein_final_uniprot_trembl.out	Yes
g11685.t1	1.92644	0.000936092	0.0147679	CBN79157.1 Lipoxygenase [Ectocarpus siliculosus]	3.3e-232	62.1	672	100	ectocarpus siliculosus	/mnt/d/Sj_gene_modeling/Braker2_output/EnTAP_annotation_Sj/similarity_search/DIAMOND/blastp_Sj_protein_final_nr.out	Yes
g30125.t1	1.92596	0.00080404	0.0131956	CAB1102169.1 unnamed protein product [Ectocarpus sp. CCAP 1310/34]	4.3e-142	45.4	637	51.1	ectocarpus sp. ccap 1310/34	/mnt/d/Sj_gene_modeling/Braker2_output/EnTAP_annotation_Sj/similarity_search/DIAMOND/blastp_Sj_protein_final_nr.out	No
g15178.t1	1.92157	0.000189377	0.00415326	CBJ30767.1 conserved unknown protein [Ectocarpus siliculosus]	8.4e-101	62.5	312	73	ectocarpus siliculosus	/mnt/d/Sj_gene_modeling/Braker2_output/EnTAP_annotation_Sj/similarity_search/DIAMOND/blastp_Sj_protein_final_nr.out	No
g1303.t1	1.89808	7.82e-05	0.00202927	tr|D8LCB9|D8LCB9_ECTSI Inorganic diphosphatase OS=Ectocarpus siliculosus OX=2880 GN=Esi_0100_0072 PE=3 SV=1	3.1e-142	87.6	282	88.4	ectocarpus siliculosus	/mnt/d/Sj_gene_modeling/Braker2_output/EnTAP_annotation_Sj/similarity_search/DIAMOND/blastp_Sj_protein_final_uniprot_trembl.out	Yes
g10761.t1	1.89041	2.46e-05	0.00076901	tr|A0A6H5JZI9|A0A6H5JZI9_9PHAE PAP2_C domain-containing protein OS=Ectocarpus sp. CCAP 1310/34 OX=867726 GN=ESUBFT_183_15 PE=3 SV=1	1.9e-168	74.6	425	100	ectocarpus sp. ccap 1310/34	/mnt/d/Sj_gene_modeling/Braker2_output/EnTAP_annotation_Sj/similarity_search/DIAMOND/blastp_Sj_protein_final_uniprot_trembl.out	Yes
g11332.t1	1.87182	2.29e-05	0.000722996	CBJ27648.1 Digalactosyldiacylglycerol synthase, family GT4 [Ectocarpus siliculosus]	6e-159	59.8	512	85.4	ectocarpus siliculosus	/mnt/d/Sj_gene_modeling/Braker2_output/EnTAP_annotation_Sj/similarity_search/DIAMOND/blastp_Sj_protein_final_nr.out	Yes
g15806.t1	1.86646	0.000470906	0.00860207	CBJ33365.1 expressed unknown protein [Ectocarpus siliculosus]	3.5e-69	66.8	241	62.5	ectocarpus siliculosus	/mnt/d/Sj_gene_modeling/Braker2_output/EnTAP_annotation_Sj/similarity_search/DIAMOND/blastp_Sj_protein_final_nr.out	No
g4438.t1	1.86353	9.33e-05	0.00234974	CBJ31849.1 peptidyl-prolyl cis-trans isomerase, FKBP-type [Ectocarpus siliculosus]	2.1e-54	89.3	112	100	ectocarpus siliculosus	/mnt/d/Sj_gene_modeling/Braker2_output/EnTAP_annotation_Sj/similarity_search/DIAMOND/blastp_Sj_protein_final_nr.out	Yes
g24901.t1	1.83906	0.00289573	0.036688	tr|A0A6H5JM13|A0A6H5JM13_9PHAE SPX domain-containing protein OS=Ectocarpus sp. CCAP 1310/34 OX=867726 GN=ESUBFT_162_11 PE=4 SV=1	2.5e-179	80.1	418	100	ectocarpus sp. ccap 1310/34	/mnt/d/Sj_gene_modeling/Braker2_output/EnTAP_annotation_Sj/similarity_search/DIAMOND/blastp_Sj_protein_final_uniprot_trembl.out	Yes
g26027.t1	1.83751	1.82e-06	7.97e-05	tr|A0A6H5L311|A0A6H5L311_9PHAE Uncharacterized protein OS=Ectocarpus sp. CCAP 1310/34 OX=867726 GN=ESUBFT_871_5 PE=4 SV=1	1.4e-115	46.7	480	87.5	ectocarpus sp. ccap 1310/34	/mnt/d/Sj_gene_modeling/Braker2_output/EnTAP_annotation_Sj/similarity_search/DIAMOND/blastp_Sj_protein_final_uniprot_trembl.out	No
g12300.t1	1.83506	0.00438317	0.0494281	tr|D7FIV2|D7FIV2_ECTSI 3'-5' exonuclease domain-containing protein OS=Ectocarpus siliculosus OX=2880 GN=Esi_0124_0050 PE=4 SV=1	0	61.2	961	69.9	ectocarpus siliculosus	/mnt/d/Sj_gene_modeling/Braker2_output/EnTAP_annotation_Sj/similarity_search/DIAMOND/blastp_Sj_protein_final_uniprot_trembl.out	Yes
g13237.t1	1.80317	0.000140988	0.00329476	CAB1105383.1 unnamed protein product [Ectocarpus sp. CCAP 1310/34]	3.6e-34	47	168	57.9	ectocarpus sp. ccap 1310/34	/mnt/d/Sj_gene_modeling/Braker2_output/EnTAP_annotation_Sj/similarity_search/DIAMOND/blastp_Sj_protein_final_nr.out	No
g9383.t1	1.78863	0.000834033	0.0135926	CBN78921.1 expressed unknown protein [Ectocarpus siliculosus]	1.9e-104	48.7	421	87.2	ectocarpus siliculosus	/mnt/d/Sj_gene_modeling/Braker2_output/EnTAP_annotation_Sj/similarity_search/DIAMOND/blastp_Sj_protein_final_nr.out	No
g31686.t1	1.78669	0.000551778	0.00981161	CBJ30257.1 2-hydroxyacid dehydrogenase [Ectocarpus siliculosus]	3.4e-213	72.2	510	100	ectocarpus siliculosus	/mnt/d/Sj_gene_modeling/Braker2_output/EnTAP_annotation_Sj/similarity_search/DIAMOND/blastp_Sj_protein_final_nr.out	Yes
g29116.t1	1.78368	4.89e-05	0.00138971	CBJ48993.1 conserved unknown protein [Ectocarpus siliculosus]	9.8e-41	51.6	244	58	ectocarpus siliculosus	/mnt/d/Sj_gene_modeling/Braker2_output/EnTAP_annotation_Sj/similarity_search/DIAMOND/blastp_Sj_protein_final_nr.out	No
g24759.t1	1.77622	0.00387503	0.0453344	tr|A0A6H5JER2|A0A6H5JER2_9PHAE LigB domain-containing protein OS=Ectocarpus sp. CCAP 1310/34 OX=867726 GN=ESUBFT_131_8 PE=3 SV=1	4.2e-92	59.7	278	80.2	ectocarpus sp. ccap 1310/34	/mnt/d/Sj_gene_modeling/Braker2_output/EnTAP_annotation_Sj/similarity_search/DIAMOND/blastp_Sj_protein_final_uniprot_trembl.out	Yes
g14201.t1	1.77414	4.19e-05	0.00120316	CBJ33594.1 FAD linked oxidase domain-containing protein [Ectocarpus siliculosus]	2.6e-260	69.7	614	99.8	ectocarpus siliculosus	/mnt/d/Sj_gene_modeling/Braker2_output/EnTAP_annotation_Sj/similarity_search/DIAMOND/blastp_Sj_protein_final_nr.out	Yes
g11489.t1	1.76261	0.000355176	0.00687676	CAB1105353.1 unnamed protein product [Ectocarpus sp. CCAP 1310/34]	2.5e-190	73.2	500	71.8	ectocarpus sp. ccap 1310/34	/mnt/d/Sj_gene_modeling/Braker2_output/EnTAP_annotation_Sj/similarity_search/DIAMOND/blastp_Sj_protein_final_nr.out	No
g455.t1	1.7484	3.05e-05	0.000913144	XP_023882539.1 GTP cyclohydrolase 1-like [Quercus suber]	1.9e-59	52.2	228	95.4	quercus suber	/mnt/d/Sj_gene_modeling/Braker2_output/EnTAP_annotation_Sj/similarity_search/DIAMOND/blastp_Sj_protein_final_plant_prot.out	Yes
g29531.t1	1.74718	0.000858407	0.0138931	CBJ28166.1 deoxyuridine 5'-triphosphate nucleotidohydrolase [Ectocarpus siliculosus]	1.6e-76	65.2	279	100	ectocarpus siliculosus	/mnt/d/Sj_gene_modeling/Braker2_output/EnTAP_annotation_Sj/similarity_search/DIAMOND/blastp_Sj_protein_final_nr.out	Yes
g1958.t1	1.73459	0.00437433	0.0494281	CAB1105056.1 unnamed protein product [Ectocarpus sp. CCAP 1310/34]	3.6e-91	37.6	574	99.6	ectocarpus sp. ccap 1310/34	/mnt/d/Sj_gene_modeling/Braker2_output/EnTAP_annotation_Sj/similarity_search/DIAMOND/blastp_Sj_protein_final_nr.out	No
g18734.t1	1.72962	0.00012913	0.00308692	tr|A0A6H5KNR9|A0A6H5KNR9_9PHAE GTP cyclohydrolase II OS=Ectocarpus sp. CCAP 1310/34 OX=867726 GN=ESUBFT_48_21 PE=3 SV=1	3.2e-224	64.4	689	98.1	ectocarpus sp. ccap 1310/34	/mnt/d/Sj_gene_modeling/Braker2_output/EnTAP_annotation_Sj/similarity_search/DIAMOND/blastp_Sj_protein_final_uniprot_trembl.out	Yes
g2308.t1	1.72009	2.55e-05	0.000789014	CBJ29551.1 conserved unknown protein [Ectocarpus siliculosus]	1e-141	62.4	428	99.3	ectocarpus siliculosus	/mnt/d/Sj_gene_modeling/Braker2_output/EnTAP_annotation_Sj/similarity_search/DIAMOND/blastp_Sj_protein_final_nr.out	No
g5219.t1	1.71969	0.00250474	0.0329661	tr|A0A7S2V0D8|A0A7S2V0D8_9STRA Hypothetical protein OS=Fibrocapsa japonica OX=94617 GN=FJAP1339_LOCUS7171 PE=4 SV=1	1.6e-44	49.8	215	98.6	fibrocapsa japonica	/mnt/d/Sj_gene_modeling/Braker2_output/EnTAP_annotation_Sj/similarity_search/DIAMOND/blastp_Sj_protein_final_uniprot_trembl.out	No
g25440.t1	1.71834	2.87e-07	1.55e-05	CAD7697140.1 unnamed protein product [Ostreobium quekettii]	2.3e-98	38.4	571	99.1	ostreobium quekettii	/mnt/d/Sj_gene_modeling/Braker2_output/EnTAP_annotation_Sj/similarity_search/DIAMOND/blastp_Sj_protein_final_nr.out	No
g7804.t1	1.71579	0.000867159	0.0139806	CBN75661.1 plastid phosphoglycerate mutase protein precursor [Ectocarpus siliculosus]	7.1e-129	74.8	329	100	ectocarpus siliculosus	/mnt/d/Sj_gene_modeling/Braker2_output/EnTAP_annotation_Sj/similarity_search/DIAMOND/blastp_Sj_protein_final_nr.out	Yes
g25381.t1	1.69975	6.66e-05	0.00177649	CAB1116499.1 unnamed protein product [Ectocarpus sp. CCAP 1310/34]	1.5e-136	60.7	405	54.3	ectocarpus sp. ccap 1310/34	/mnt/d/Sj_gene_modeling/Braker2_output/EnTAP_annotation_Sj/similarity_search/DIAMOND/blastp_Sj_protein_final_nr.out	No
g18910.t1	1.69329	0.00166404	0.0234845	tr|A0A6H5KMM5|A0A6H5KMM5_9PHAE RING-type domain-containing protein OS=Ectocarpus sp. CCAP 1310/34 OX=867726 GN=ESUBFT_482_12 PE=4 SV=1	1e-64	34.7	1439	99.1	ectocarpus sp. ccap 1310/34	/mnt/d/Sj_gene_modeling/Braker2_output/EnTAP_annotation_Sj/similarity_search/DIAMOND/blastp_Sj_protein_final_uniprot_trembl.out	Yes
g32446.t1	1.69325	0.000300199	0.00604264	CBJ27835.1 conserved unknown protein [Ectocarpus siliculosus]	9.2e-83	81.3	203	69.4	ectocarpus siliculosus	/mnt/d/Sj_gene_modeling/Braker2_output/EnTAP_annotation_Sj/similarity_search/DIAMOND/blastp_Sj_protein_final_nr.out	No
g31009.t1	1.69225	0.000225336	0.00474522	CBN79866.1 expressed unknown protein [Ectocarpus siliculosus]	2.9e-14	43.7	119	100	ectocarpus siliculosus	/mnt/d/Sj_gene_modeling/Braker2_output/EnTAP_annotation_Sj/similarity_search/DIAMOND/blastp_Sj_protein_final_nr.out	No
g9123.t1	1.69013	0.000211336	0.00452152	tr|A0A6H5L2J2|A0A6H5L2J2_9PHAE NFACT-R_1 domain-containing protein OS=Ectocarpus sp. CCAP 1310/34 OX=867726 GN=ESUBFT_817_9 PE=4 SV=1	6.7e-125	61.2	441	69.1	ectocarpus sp. ccap 1310/34	/mnt/d/Sj_gene_modeling/Braker2_output/EnTAP_annotation_Sj/similarity_search/DIAMOND/blastp_Sj_protein_final_uniprot_trembl.out	Yes
g26062.t1	1.68995	0.00021323	0.00453101	CAB1117827.1 unnamed protein product [Ectocarpus sp. CCAP 1310/34]	3.1e-283	47.3	1263	84.9	ectocarpus sp. ccap 1310/34	/mnt/d/Sj_gene_modeling/Braker2_output/EnTAP_annotation_Sj/similarity_search/DIAMOND/blastp_Sj_protein_final_nr.out	No
g29092.t1	1.67108	0.000679084	0.0115914	CBJ30734.1 conserved unknown protein [Ectocarpus siliculosus]	4.1e-32	75.9	108	89.3	ectocarpus siliculosus	/mnt/d/Sj_gene_modeling/Braker2_output/EnTAP_annotation_Sj/similarity_search/DIAMOND/blastp_Sj_protein_final_nr.out	No
g31417.t1	1.6703	9.98e-05	0.00249447	CAB1121261.1 GT2 [Ectocarpus sp. CCAP 1310/34]	0	70.1	1544	99.9	ectocarpus sp. ccap 1310/34	/mnt/d/Sj_gene_modeling/Braker2_output/EnTAP_annotation_Sj/similarity_search/DIAMOND/blastp_Sj_protein_final_nr.out	Yes
g11088.t1	1.66797	2.07e-05	0.000661068	CAB1111887.1 ABC [Ectocarpus sp. CCAP 1310/34]	9.8e-292	70.4	798	100	ectocarpus sp. ccap 1310/34	/mnt/d/Sj_gene_modeling/Braker2_output/EnTAP_annotation_Sj/similarity_search/DIAMOND/blastp_Sj_protein_final_nr.out	Yes
g27964.t1	1.66019	0.000272846	0.00558262	CBJ30563.1 conserved unknown protein [Ectocarpus siliculosus]	2.8e-128	40.3	945	97.9	ectocarpus siliculosus	/mnt/d/Sj_gene_modeling/Braker2_output/EnTAP_annotation_Sj/similarity_search/DIAMOND/blastp_Sj_protein_final_nr.out	No
g3975.t1	1.65873	0.000985609	0.0153424	CBN74162.1 similar to Transmembrane protein 15 [Ectocarpus siliculosus]	1e-134	49.9	831	94.8	ectocarpus siliculosus	/mnt/d/Sj_gene_modeling/Braker2_output/EnTAP_annotation_Sj/similarity_search/DIAMOND/blastp_Sj_protein_final_nr.out	Yes
g5714.t1	1.65808	0.000112372	0.00275665	tr|A0A6H5JWD8|A0A6H5JWD8_9PHAE Methyltransf_25 domain-containing protein OS=Ectocarpus sp. CCAP 1310/34 OX=867726 GN=ESUBFT_190_14 PE=4 SV=1	1.7e-65	61.8	220	69.6	ectocarpus sp. ccap 1310/34	/mnt/d/Sj_gene_modeling/Braker2_output/EnTAP_annotation_Sj/similarity_search/DIAMOND/blastp_Sj_protein_final_uniprot_trembl.out	Yes
g30674.t1	1.65585	7.97e-05	0.00205847	CAB1112811.1 unnamed protein product [Ectocarpus sp. CCAP 1310/34]	1.1e-27	49	147	52.7	ectocarpus sp. ccap 1310/34	/mnt/d/Sj_gene_modeling/Braker2_output/EnTAP_annotation_Sj/similarity_search/DIAMOND/blastp_Sj_protein_final_nr.out	No
g26153.t1	1.65582	0.000377323	0.00720142	CBJ31380.1 nitrite reductase (NAD(P)H) large subunit [Ectocarpus siliculosus]	0	88.5	1013	94.8	ectocarpus siliculosus	/mnt/d/Sj_gene_modeling/Braker2_output/EnTAP_annotation_Sj/similarity_search/DIAMOND/blastp_Sj_protein_final_nr.out	Yes
g13629.t1	1.65041	0.00139161	0.0204644	CBJ30247.1 SH2 domain containing protein [Ectocarpus siliculosus]	4.3e-85	33.1	987	98.5	ectocarpus siliculosus	/mnt/d/Sj_gene_modeling/Braker2_output/EnTAP_annotation_Sj/similarity_search/DIAMOND/blastp_Sj_protein_final_nr.out	Yes
g3669.t1	1.64533	0.00159537	0.0227753	CAB1104511.1 A/P-DT; A/P-DH [Ectocarpus sp. CCAP 1310/34]	8.3e-264	72.5	679	88.9	ectocarpus sp. ccap 1310/34	/mnt/d/Sj_gene_modeling/Braker2_output/EnTAP_annotation_Sj/similarity_search/DIAMOND/blastp_Sj_protein_final_nr.out	Yes
g27101.t1	1.63465	0.000868289	0.0139806	tr|A0A6H5K447|A0A6H5K447_9PHAE Protein-serine/threonine kinase OS=Ectocarpus sp. CCAP 1310/34 OX=867726 GN=ESUBFT_235_26 PE=3 SV=1	1.2e-173	69.9	445	100	ectocarpus sp. ccap 1310/34	/mnt/d/Sj_gene_modeling/Braker2_output/EnTAP_annotation_Sj/similarity_search/DIAMOND/blastp_Sj_protein_final_uniprot_trembl.out	Yes
g23863.t1	1.62422	5.83e-06	0.000222261	CAQ51441.1 putative vanadium-dependent bromoperoxidase 3 [Laminaria digitata]	0	82.7	643	94.6	laminaria digitata	/mnt/d/Sj_gene_modeling/Braker2_output/EnTAP_annotation_Sj/similarity_search/DIAMOND/blastp_Sj_protein_final_nr.out	No
g25474.t1	1.61816	2.5e-06	0.000105711	CBJ32281.1 Mannuronan C-5-epimerase [Ectocarpus siliculosus]	2.7e-193	68.8	497	98.5	ectocarpus siliculosus	/mnt/d/Sj_gene_modeling/Braker2_output/EnTAP_annotation_Sj/similarity_search/DIAMOND/blastp_Sj_protein_final_nr.out	Yes
g13804.t1	1.61586	3.43e-05	0.00101438	tr|A0A6H5JQQ3|A0A6H5JQQ3_9PHAE PhoD domain-containing protein OS=Ectocarpus sp. CCAP 1310/34 OX=867726 GN=ESUBFT_1853_4 PE=4 SV=1	6.9e-213	76.3	459	92.3	ectocarpus sp. ccap 1310/34	/mnt/d/Sj_gene_modeling/Braker2_output/EnTAP_annotation_Sj/similarity_search/DIAMOND/blastp_Sj_protein_final_uniprot_trembl.out	Yes
g10002.t1	1.61039	0.000850276	0.0137854	tr|A0A7S1XS28|A0A7S1XS28_9STRA Phosphoserine phosphatase OS=Phaeomonas parva OX=124430 GN=PPAR1163_LOCUS13019 PE=3 SV=1	3e-44	63.8	141	76.2	phaeomonas parva	/mnt/d/Sj_gene_modeling/Braker2_output/EnTAP_annotation_Sj/similarity_search/DIAMOND/blastp_Sj_protein_final_uniprot_trembl.out	Yes
g32558.t1	1.6087	0.00374483	0.0440864	tr|A0A6H5KPH2|A0A6H5KPH2_9PHAE Protein kinase domain-containing protein OS=Ectocarpus sp. CCAP 1310/34 OX=867726 GN=ESUBFT_514_5 PE=4 SV=1	7.2e-41	39.7	911	54.5	ectocarpus sp. ccap 1310/34	/mnt/d/Sj_gene_modeling/Braker2_output/EnTAP_annotation_Sj/similarity_search/DIAMOND/blastp_Sj_protein_final_uniprot_trembl.out	Yes
g18455.t1	1.60425	9.09e-06	0.000318924	CAB1113463.1 unnamed protein product [Ectocarpus sp. CCAP 1310/34]	1.1e-91	55.4	307	82	ectocarpus sp. ccap 1310/34	/mnt/d/Sj_gene_modeling/Braker2_output/EnTAP_annotation_Sj/similarity_search/DIAMOND/blastp_Sj_protein_final_nr.out	No
g18050.t1	1.59809	0.00424357	0.0483777	CBJ26338.1 Methylmalonate Semialdehyde Dehydrogenase [Ectocarpus siliculosus]	1.2e-142	82	328	97.3	ectocarpus siliculosus	/mnt/d/Sj_gene_modeling/Braker2_output/EnTAP_annotation_Sj/similarity_search/DIAMOND/blastp_Sj_protein_final_nr.out	Yes
g332.t1	1.59411	0.000159122	0.00358445	CBN76495.1 nephroretinin 4 [Ectocarpus siliculosus]	0	67.6	3088	93.3	ectocarpus siliculosus	/mnt/d/Sj_gene_modeling/Braker2_output/EnTAP_annotation_Sj/similarity_search/DIAMOND/blastp_Sj_protein_final_nr.out	Yes
g19948.t1	1.59368	8.03e-05	0.00206059	tr|A0A6H5LD44|A0A6H5LD44_9PHAE H(+)-exporting diphosphatase OS=Ectocarpus sp. CCAP 1310/34 OX=867726 GN=ESUBFT_921_3 PE=3 SV=1	0	91.4	742	99.2	ectocarpus sp. ccap 1310/34	/mnt/d/Sj_gene_modeling/Braker2_output/EnTAP_annotation_Sj/similarity_search/DIAMOND/blastp_Sj_protein_final_uniprot_trembl.out	Yes
g14544.t1	1.5835	0.000126954	0.00305832	tr|A0A6P8GLA0|A0A6P8GLA0_CLUHA patched domain-containing protein 3-like OS=Clupea harengus OX=7950 GN=LOC105910880 PE=4 SV=1	2.5e-22	25.4	397	95.6	clupea harengus	/mnt/d/Sj_gene_modeling/Braker2_output/EnTAP_annotation_Sj/similarity_search/DIAMOND/blastp_Sj_protein_final_uniprot_trembl.out	Yes
g4504.t1	1.57994	0.000438541	0.00815391	tr|D7FHX7|D7FHX7_ECTSI FHA domain-containing protein OS=Ectocarpus siliculosus OX=2880 GN=Esi_0115_0028 PE=4 SV=1	1.2e-72	65.6	282	81.4	ectocarpus siliculosus	/mnt/d/Sj_gene_modeling/Braker2_output/EnTAP_annotation_Sj/similarity_search/DIAMOND/blastp_Sj_protein_final_uniprot_trembl.out	Yes
g9579.t1	1.57131	0.000469502	0.00859316	CAB1100777.1 unnamed protein product [Ectocarpus sp. CCAP 1310/34]	1.5e-144	52.5	569	85.5	ectocarpus sp. ccap 1310/34	/mnt/d/Sj_gene_modeling/Braker2_output/EnTAP_annotation_Sj/similarity_search/DIAMOND/blastp_Sj_protein_final_nr.out	No
g10321.t1	1.57125	0.000155937	0.00352117	CBJ30762.1 polymorphic outer membrane protein [Ectocarpus siliculosus]	6.6e-293	48.9	1318	98.3	ectocarpus siliculosus	/mnt/d/Sj_gene_modeling/Braker2_output/EnTAP_annotation_Sj/similarity_search/DIAMOND/blastp_Sj_protein_final_nr.out	Yes
g23396.t1	1.55839	0.000622045	0.0108148	tr|D7G4K4|D7G4K4_ECTSI Spondin domain-containing protein OS=Ectocarpus siliculosus OX=2880 GN=Esi_0057_0084 PE=4 SV=1	6.8e-80	72.4	217	98.6	ectocarpus siliculosus	/mnt/d/Sj_gene_modeling/Braker2_output/EnTAP_annotation_Sj/similarity_search/DIAMOND/blastp_Sj_protein_final_uniprot_trembl.out	Yes
g9930.t1	1.55433	0.00165897	0.0234482	tr|A0A6H5K8A9|A0A6H5K8A9_9PHAE Fatty acid hydroxylase domain-containing protein OS=Ectocarpus sp. CCAP 1310/34 OX=867726 GN=ESUBFT_315_8 PE=4 SV=1	6e-103	74.2	302	98.7	ectocarpus sp. ccap 1310/34	/mnt/d/Sj_gene_modeling/Braker2_output/EnTAP_annotation_Sj/similarity_search/DIAMOND/blastp_Sj_protein_final_uniprot_trembl.out	Yes
g25215.t1	1.54673	6.05e-05	0.00163725	tr|A0A6H5KNE7|A0A6H5KNE7_9PHAE PH domain-containing protein OS=Ectocarpus sp. CCAP 1310/34 OX=867726 GN=ESUBFT_512_4 PE=4 SV=1	1.3e-152	49.8	1178	85.9	ectocarpus sp. ccap 1310/34	/mnt/d/Sj_gene_modeling/Braker2_output/EnTAP_annotation_Sj/similarity_search/DIAMOND/blastp_Sj_protein_final_uniprot_trembl.out	Yes
g17924.t1	1.53306	8.87e-06	0.000314891	CBN77322.1 peptidase S8 and S53 [Ectocarpus siliculosus]	0	60.1	977	91.1	ectocarpus siliculosus	/mnt/d/Sj_gene_modeling/Braker2_output/EnTAP_annotation_Sj/similarity_search/DIAMOND/blastp_Sj_protein_final_nr.out	Yes
g26557.t1	1.53155	0.000539908	0.00967395	EJK56477.1 hypothetical protein THAOC_23624, partial [Thalassiosira oceanica]	4.2e-21	68.2	88	96.7	thalassiosira oceanica	/mnt/d/Sj_gene_modeling/Braker2_output/EnTAP_annotation_Sj/similarity_search/DIAMOND/blastp_Sj_protein_final_nr.out	No
g30482.t1	1.50297	0.00074909	0.0125576	CBJ27052.1 expressed unknown protein [Ectocarpus siliculosus]	6.1e-40	84.3	89	84.8	ectocarpus siliculosus	/mnt/d/Sj_gene_modeling/Braker2_output/EnTAP_annotation_Sj/similarity_search/DIAMOND/blastp_Sj_protein_final_nr.out	No
g21441.t1	1.48548	0.000592561	0.0103792	tr|D7G7D7|D7G7D7_ECTSI Acyl_transf_3 domain-containing protein OS=Ectocarpus siliculosus OX=2880 GN=Esi_0080_0109 PE=4 SV=1	8e-169	43.5	873	90.3	ectocarpus siliculosus	/mnt/d/Sj_gene_modeling/Braker2_output/EnTAP_annotation_Sj/similarity_search/DIAMOND/blastp_Sj_protein_final_uniprot_trembl.out	Yes
g16679.t1	1.46247	1.57e-05	0.000519425	CBJ48294.1 2-hydroxy-3-oxopropionate reductase [Ectocarpus siliculosus]	8.9e-142	90.4	293	100	ectocarpus siliculosus	/mnt/d/Sj_gene_modeling/Braker2_output/EnTAP_annotation_Sj/similarity_search/DIAMOND/blastp_Sj_protein_final_nr.out	Yes
g2021.t1	1.45833	4.99e-05	0.00140554	sp|A7S4N4|SERIC_NEMVE Probable serine incorporator OS=Nematostella vectensis OX=45351 GN=serinc PE=3 SV=1	4.7e-30	28.1	405	95.9	nematostella vectensis	/mnt/d/Sj_gene_modeling/Braker2_output/EnTAP_annotation_Sj/similarity_search/DIAMOND/blastp_Sj_protein_final_uniprot_sprot.out	Yes	GO:0008654-phospholipid biosynthetic process(L=4),	GO:0016021-integral component of membrane(L=4),		|EMBL; DS469579; EDO41353.1; -; Genomic_DNA.|RefSeq; XP_001633416.1; XM_001633366.1.|PRIDE; A7S4N4; -.|EnsemblMetazoa; EDO41353; EDO41353; NEMVEDRAFT_v1g242820.|GeneID; 5513123; -.|eggNOG; KOG2592; Eukaryota.|HOGENOM; CLU_029574_5_0_1; -.|InParanoid; A7S4N4; -.|KO; K23544; -.|OMA; DDKQCNP; -.|OrthoDB; 1276632at2759; -.|Proteomes; UP000001593; Unassembled WGS sequence.|InterPro; IPR005016; TDE1/TM…	|-!- FUNCTION: Enhances the incorporation of serine into phosphatidylserine| and sphingolipids. {ECO:0000250}.|-!- SUBCELLULAR LOCATION: Endoplasmic reticulum membrane {ECO:0000250};| Multi-pass membrane protein {ECO:0000250}.|-!- SIMILARITY: Belongs to the TDE1 family. {ECO:0000305}.
g20187.t1	1.45266	0.000655689	0.0112953	CBN76489.2 conserved unknown protein (Partial), partial [Ectocarpus siliculosus]	9.3e-16	27.3	388	98.6	ectocarpus siliculosus	/mnt/d/Sj_gene_modeling/Braker2_output/EnTAP_annotation_Sj/similarity_search/DIAMOND/blastp_Sj_protein_final_nr.out	No
g10951.t1	1.45059	0.00418188	0.0478491	CBJ31401.1 protein kinase domain containing protein [Ectocarpus siliculosus]	5.4e-53	39.4	348	94.8	ectocarpus siliculosus	/mnt/d/Sj_gene_modeling/Braker2_output/EnTAP_annotation_Sj/similarity_search/DIAMOND/blastp_Sj_protein_final_nr.out	Yes
g24299.t1	1.43529	0.0021325	0.0287535	CBJ26310.1 Tousled-like protein kinase [Ectocarpus siliculosus]	6.2e-202	57.4	915	93.1	ectocarpus siliculosus	/mnt/d/Sj_gene_modeling/Braker2_output/EnTAP_annotation_Sj/similarity_search/DIAMOND/blastp_Sj_protein_final_nr.out	Yes
g26240.t1	1.42781	0.00312542	0.0385831	CBN77322.1 peptidase S8 and S53 [Ectocarpus siliculosus]	8.6e-221	59.9	691	92	ectocarpus siliculosus	/mnt/d/Sj_gene_modeling/Braker2_output/EnTAP_annotation_Sj/similarity_search/DIAMOND/blastp_Sj_protein_final_nr.out	Yes
g23060.t1	1.42593	0.00228826	0.0303729	CAB1115129.1 unnamed protein product [Ectocarpus sp. CCAP 1310/34]	2.3e-127	34.4	1251	96.6	ectocarpus sp. ccap 1310/34	/mnt/d/Sj_gene_modeling/Braker2_output/EnTAP_annotation_Sj/similarity_search/DIAMOND/blastp_Sj_protein_final_nr.out	No
g8362.t1	1.42345	0.00381769	0.0447754	tr|A0A6H5K275|A0A6H5K275_9PHAE Thioredoxin domain-containing protein OS=Ectocarpus sp. CCAP 1310/34 OX=867726 GN=ESUBFT_263_2 PE=4 SV=1	5.4e-41	50.8	197	99.5	ectocarpus sp. ccap 1310/34	/mnt/d/Sj_gene_modeling/Braker2_output/EnTAP_annotation_Sj/similarity_search/DIAMOND/blastp_Sj_protein_final_uniprot_trembl.out	Yes
g10001.t1	1.41944	0.000962256	0.0150539	CBJ30534.1 Phosphoserine phosphatase [Ectocarpus siliculosus]	2.6e-106	74.8	286	58.1	ectocarpus siliculosus	/mnt/d/Sj_gene_modeling/Braker2_output/EnTAP_annotation_Sj/similarity_search/DIAMOND/blastp_Sj_protein_final_nr.out	Yes
g28190.t1	1.39256	0.000450845	0.00832029	XP_024516599.1 ABC transporter A family member 1 [Selaginella moellendorffii]	3.8e-143	35.5	1014	98.5	selaginella moellendorffii	/mnt/d/Sj_gene_modeling/Braker2_output/EnTAP_annotation_Sj/similarity_search/DIAMOND/blastp_Sj_protein_final_plant_prot.out	Yes
g21784.t1	1.37846	0.000464504	0.00851834	tr|A0A6H5KBT8|A0A6H5KBT8_9PHAE Ferredoxin OS=Ectocarpus sp. CCAP 1310/34 OX=867726 GN=ESUBFT_337_2 PE=3 SV=1	1.1e-65	67.7	303	95.8	ectocarpus sp. ccap 1310/34	/mnt/d/Sj_gene_modeling/Braker2_output/EnTAP_annotation_Sj/similarity_search/DIAMOND/blastp_Sj_protein_final_uniprot_trembl.out	Yes
g20678.t1	1.37248	0.00279805	0.0360162	CBJ33705.1 conserved unknown protein [Ectocarpus siliculosus]	2.4e-71	37.5	485	95.8	ectocarpus siliculosus	/mnt/d/Sj_gene_modeling/Braker2_output/EnTAP_annotation_Sj/similarity_search/DIAMOND/blastp_Sj_protein_final_nr.out	No
g12899.t1	1.3715	0.000777248	0.0128685	CBN78655.1 expressed unknown protein [Ectocarpus siliculosus]	4.2e-29	61.4	114	72.9	ectocarpus siliculosus	/mnt/d/Sj_gene_modeling/Braker2_output/EnTAP_annotation_Sj/similarity_search/DIAMOND/blastp_Sj_protein_final_nr.out	No
g7186.t1	1.36817	0.0022743	0.0302304	CBJ48800.1 Putative Glutathione S-transferase [Ectocarpus siliculosus]	3.3e-105	62.5	328	100	ectocarpus siliculosus	/mnt/d/Sj_gene_modeling/Braker2_output/EnTAP_annotation_Sj/similarity_search/DIAMOND/blastp_Sj_protein_final_nr.out	No
g18241.t1	1.36564	0.000153709	0.00350463	CBN77675.1 Beta-(1,2)-xylosyltransferase [Ectocarpus siliculosus]	1.8e-229	64.9	626	100	ectocarpus siliculosus	/mnt/d/Sj_gene_modeling/Braker2_output/EnTAP_annotation_Sj/similarity_search/DIAMOND/blastp_Sj_protein_final_nr.out	Yes
g32428.t1	1.36126	0.00365831	0.0433949	CAB1103706.1 HSP40 [Ectocarpus sp. CCAP 1310/34]	9.2e-71	61.5	358	100	ectocarpus sp. ccap 1310/34	/mnt/d/Sj_gene_modeling/Braker2_output/EnTAP_annotation_Sj/similarity_search/DIAMOND/blastp_Sj_protein_final_nr.out	Yes
g30697.t1	1.36043	0.00341197	0.0411776	tr|A0A6H5L5L7|A0A6H5L5L7_9PHAE Ferrochelatase OS=Ectocarpus sp. CCAP 1310/34 OX=867726 GN=ESUBFT_91_10 PE=3 SV=1	2.8e-218	77.8	586	99.8	ectocarpus sp. ccap 1310/34	/mnt/d/Sj_gene_modeling/Braker2_output/EnTAP_annotation_Sj/similarity_search/DIAMOND/blastp_Sj_protein_final_uniprot_trembl.out	Yes
g6678.t1	1.34481	6.7e-05	0.00177787	CAB1106096.1 TYR [Ectocarpus sp. CCAP 1310/34]	2.6e-272	63	727	79.1	ectocarpus sp. ccap 1310/34	/mnt/d/Sj_gene_modeling/Braker2_output/EnTAP_annotation_Sj/similarity_search/DIAMOND/blastp_Sj_protein_final_nr.out	Yes
g8408.t1	1.33458	0.000760755	0.0126401	CBN74904.1 Ankyrin [Ectocarpus siliculosus]	6e-52	66.1	333	68.6	ectocarpus siliculosus	/mnt/d/Sj_gene_modeling/Braker2_output/EnTAP_annotation_Sj/similarity_search/DIAMOND/blastp_Sj_protein_final_nr.out	Yes
g2836.t1	1.33304	0.000354698	0.00687676	sp|P36580|ALF_SCHPO Fructose-bisphosphate aldolase OS=Schizosaccharomyces pombe (strain 972 / ATCC 24843) OX=284812 GN=fba1 PE=1 SV=2	8.3e-122	59.9	359	98.1	schizosaccharomyces pombe (strain 972 / atcc 24843)	/mnt/d/Sj_gene_modeling/Braker2_output/EnTAP_annotation_Sj/similarity_search/DIAMOND/blastp_Sj_protein_final_uniprot_sprot.out	Yes		GO:0005618-cell wall(L=4),GO:0005829-cytosol(L=4),		|EMBL; D17415; BAA04237.1; -; Genomic_DNA.|EMBL; CU329671; CAB52034.1; -; Genomic_DNA.|PIR; T39798; T39798.|PIR; T43289; T43289.|RefSeq; NP_595692.1; NM_001021589.2.|SMR; P36580; -.|BioGRID; 277287; 11.|IntAct; P36580; 3.|MINT; P36580; -.|STRING; 4896.SPBC19C2.07.1; -.|iPTMnet; P36580; -.|MaxQB; P36580; -.|PaxDb; P36580; -.|PRIDE; P36580; -.|EnsemblFungi; SPBC19C2.07.1; SPBC19C2.07.1:pep; SPBC19C…	|-!- FUNCTION: Catalyzes the aldol condensation of dihydroxyacetone| phosphate (DHAP or glycerone-phosphate) with glyceraldehyde 3-phosphate| (G3P) to form fructose 1,6-bisphosphate (FBP) in gluconeogenesis and| the reverse reaction in glycolysis. {ECO:0000250}.|-!- CATALYTIC ACTIVITY:| Reaction=beta-D-fructose 1,6-bisphosphate = D-glyceraldehyde 3-| phosphate + dihydroxyacetone phosphate; Xref=R…
g15406.t1	1.33249	5.79e-05	0.00157765	tr|A0A6H5L7R9|A0A6H5L7R9_9PHAE Diaminohydroxyphosphoribosylaminopyrimidine deaminase OS=Ectocarpus sp. CCAP 1310/34 OX=867726 GN=ESUBFT_896_5 PE=4 SV=1	3.6e-104	46.4	563	89.3	ectocarpus sp. ccap 1310/34	/mnt/d/Sj_gene_modeling/Braker2_output/EnTAP_annotation_Sj/similarity_search/DIAMOND/blastp_Sj_protein_final_uniprot_trembl.out	Yes
g23742.t1	1.31438	3.89e-05	0.00113612	CAB1117695.1 unnamed protein product [Ectocarpus sp. CCAP 1310/34]	2.2e-62	31.5	717	84.7	ectocarpus sp. ccap 1310/34	/mnt/d/Sj_gene_modeling/Braker2_output/EnTAP_annotation_Sj/similarity_search/DIAMOND/blastp_Sj_protein_final_nr.out	No
g14174.t1	1.3046	0.0036147	0.0430411	XP_013906384.1 N-acyl phosphatidylethanolamine phospholipase D [Monoraphidium neglectum]	6.9e-71	41.8	347	74	monoraphidium neglectum	/mnt/d/Sj_gene_modeling/Braker2_output/EnTAP_annotation_Sj/similarity_search/DIAMOND/blastp_Sj_protein_final_plant_prot.out	Yes
g23705.t1	1.29031	0.00345429	0.0415535	CBN77796.1 conserved unknown protein [Ectocarpus siliculosus]	8.5e-177	57.7	695	99.7	ectocarpus siliculosus	/mnt/d/Sj_gene_modeling/Braker2_output/EnTAP_annotation_Sj/similarity_search/DIAMOND/blastp_Sj_protein_final_nr.out	No
g14681.t1	1.2879	0.00138537	0.0204124	tr|A0A6H5KNN2|A0A6H5KNN2_9PHAE Tryptophan synthase OS=Ectocarpus sp. CCAP 1310/34 OX=867726 GN=ESUBFT_488_3 PE=3 SV=1	0	78.7	775	100	ectocarpus sp. ccap 1310/34	/mnt/d/Sj_gene_modeling/Braker2_output/EnTAP_annotation_Sj/similarity_search/DIAMOND/blastp_Sj_protein_final_uniprot_trembl.out	Yes
g11041.t1	1.28658	0.00351231	0.0420356	tr|A0A6H5JA40|A0A6H5JA40_9PHAE Zpr1 domain-containing protein OS=Ectocarpus sp. CCAP 1310/34 OX=867726 GN=ESUBFT_1163_4 PE=3 SV=1	9.1e-105	77.3	264	80.2	ectocarpus sp. ccap 1310/34	/mnt/d/Sj_gene_modeling/Braker2_output/EnTAP_annotation_Sj/similarity_search/DIAMOND/blastp_Sj_protein_final_uniprot_trembl.out	Yes
g9751.t1	1.28124	0.000525545	0.00947092	tr|A0A6H5JW76|A0A6H5JW76_9PHAE Choline transporter-like protein OS=Ectocarpus sp. CCAP 1310/34 OX=867726 GN=ESUBFT_1892_2 PE=3 SV=1	8.7e-230	71.7	584	84.4	ectocarpus sp. ccap 1310/34	/mnt/d/Sj_gene_modeling/Braker2_output/EnTAP_annotation_Sj/similarity_search/DIAMOND/blastp_Sj_protein_final_uniprot_trembl.out	Yes
g8320.t1	1.28028	0.000800648	0.0131861	sp|Q9M884|MPI1_ARATH Mannose-6-phosphate isomerase 1 OS=Arabidopsis thaliana OX=3702 GN=PMI1 PE=1 SV=1	1.2e-51	25.4	638	98.9	arabidopsis thaliana	/mnt/d/Sj_gene_modeling/Braker2_output/EnTAP_annotation_Sj/similarity_search/DIAMOND/blastp_Sj_protein_final_uniprot_sprot.out	Yes	GO:0033591-response to L-ascorbic acid(L=4),GO:0009416-response to light stimulus(L=4),	GO:0005829-cytosol(L=4),		|EMBL; AC021640; AAF32464.1; -; Genomic_DNA.|EMBL; CP002686; AEE73831.1; -; Genomic_DNA.|EMBL; AY070447; AAL49850.1; -; mRNA.|EMBL; AY096564; AAM20214.1; -; mRNA.|RefSeq; NP_186906.1; NM_111125.4.|SMR; Q9M884; -.|BioGRID; 5990; 1.|IntAct; Q9M884; 1.|STRING; 3702.AT3G02570.1; -.|iPTMnet; Q9M884; -.|PaxDb; Q9M884; -.|PRIDE; Q9M884; -.|ProteomicsDB; 250945; -.|EnsemblPlants; AT3G02570.1; AT3G02570.1…	|-!- FUNCTION: Involved in the synthesis of the GDP-mannose and dolichol-| phosphate-mannose required for a number of critical mannosyl transfer| reactions. Involved in the ascorbic acid (AsA) biosynthesis. Required| during the endosperm development. {ECO:0000269|PubMed:15634699,| ECO:0000269|PubMed:18755683}.|-!- CATALYTIC ACTIVITY:| Reaction=D-mannose 6-phosphate = D-fructose 6-phosphate;| Xref…
g1620.t1	1.26702	0.00231686	0.0306657	tr|A0A6H5L0W7|A0A6H5L0W7_9PHAE Zn(2)-C6 fungal-type domain-containing protein OS=Ectocarpus sp. CCAP 1310/34 OX=867726 GN=ESUBFT_778_4 PE=4 SV=1	1.8e-63	34.4	491	99.8	ectocarpus sp. ccap 1310/34	/mnt/d/Sj_gene_modeling/Braker2_output/EnTAP_annotation_Sj/similarity_search/DIAMOND/blastp_Sj_protein_final_uniprot_trembl.out	Yes
g11394.t1	1.25337	0.00304048	0.0376883	CBJ32503.1 GBP3, guanylate-binding proteins [Ectocarpus siliculosus]	5.4e-49	29.9	542	76.7	ectocarpus siliculosus	/mnt/d/Sj_gene_modeling/Braker2_output/EnTAP_annotation_Sj/similarity_search/DIAMOND/blastp_Sj_protein_final_nr.out	Yes
g27235.t1	1.24263	0.00162764	0.0230751	sp|Q9US41|URG1_SCHPO Uracil-regulated protein 1 OS=Schizosaccharomyces pombe (strain 972 / ATCC 24843) OX=284812 GN=urg1 PE=2 SV=1	4.5e-129	53.6	425	81.2	schizosaccharomyces pombe (strain 972 / atcc 24843)	/mnt/d/Sj_gene_modeling/Braker2_output/EnTAP_annotation_Sj/similarity_search/DIAMOND/blastp_Sj_protein_final_uniprot_sprot.out	Yes	GO:0009231-riboflavin biosynthetic process(L=4),	GO:0005829-cytosol(L=4),	GO:0046872-metal ion binding(L=4),	|EMBL; CU329670; CAB65619.1; -; Genomic_DNA.|RefSeq; NP_593508.1; NM_001018942.2.|STRING; 4896.SPAC1002.19.1; -.|iPTMnet; Q9US41; -.|MaxQB; Q9US41; -.|PaxDb; Q9US41; -.|PRIDE; Q9US41; -.|EnsemblFungi; SPAC1002.19.1; SPAC1002.19.1:pep; SPAC1002.19.|GeneID; 2543259; -.|EuPathDB; FungiDB:SPAC1002.19; -.|PomBase; SPAC1002.19; urg1.|eggNOG; KOG1284; Eukaryota.|HOGENOM; CLU_029639_1_0_1; -.|InParanoid;…	|-!- SUBCELLULAR LOCATION: Cytoplasm {ECO:0000269|PubMed:16823372}. Nucleus| {ECO:0000269|PubMed:16823372}.|-!- INDUCTION: Strongly increased in response to uracil.| {ECO:0000269|PubMed:18197241}.|-!- SIMILARITY: Belongs to the GTP cyclohydrolase II family. {ECO:0000305}.
g440.t1	1.2379	0.000232612	0.00486564	CBJ31257.1 tripartite motif protein, putative [Ectocarpus siliculosus]	3.5e-41	39.7	595	56.2	ectocarpus siliculosus	/mnt/d/Sj_gene_modeling/Braker2_output/EnTAP_annotation_Sj/similarity_search/DIAMOND/blastp_Sj_protein_final_nr.out	No
g14715.t1	1.23614	0.00306172	0.0379014	CBN77137.1 putative PKG-Ib [Ectocarpus siliculosus]	0	73.9	1089	99.8	ectocarpus siliculosus	/mnt/d/Sj_gene_modeling/Braker2_output/EnTAP_annotation_Sj/similarity_search/DIAMOND/blastp_Sj_protein_final_nr.out	No
g22244.t1	1.23428	0.000184064	0.0040585	CBN77493.1 Inositol-3-phosphate synthase [Ectocarpus siliculosus]	6.1e-192	92.1	378	89.6	ectocarpus siliculosus	/mnt/d/Sj_gene_modeling/Braker2_output/EnTAP_annotation_Sj/similarity_search/DIAMOND/blastp_Sj_protein_final_nr.out	Yes
g30885.t1	1.23319	0.000162406	0.00363909	CBJ28817.1 poly(L-malate)-hydrolase precursor [Ectocarpus siliculosus]	1.8e-274	65.8	769	73.7	ectocarpus siliculosus	/mnt/d/Sj_gene_modeling/Braker2_output/EnTAP_annotation_Sj/similarity_search/DIAMOND/blastp_Sj_protein_final_nr.out	Yes
g24731.t1	1.22871	0.00113359	0.0172449	CBJ29730.1 conserved unknown protein [Ectocarpus siliculosus]	3e-26	24.5	689	53.3	ectocarpus siliculosus	/mnt/d/Sj_gene_modeling/Braker2_output/EnTAP_annotation_Sj/similarity_search/DIAMOND/blastp_Sj_protein_final_nr.out	No
g24001.t1	1.22139	0.0043165	0.0490302	CBN78677.1 Glutamate dehydrogenase (NAD-dependent) [Ectocarpus siliculosus]	0	74.9	1116	88.6	ectocarpus siliculosus	/mnt/d/Sj_gene_modeling/Braker2_output/EnTAP_annotation_Sj/similarity_search/DIAMOND/blastp_Sj_protein_final_nr.out	Yes
g32002.t1	1.21276	0.0028117	0.0360443	CBJ26996.1 TPR repeat-containing protein [Ectocarpus siliculosus]	1.5e-142	45.1	913	79.6	ectocarpus siliculosus	/mnt/d/Sj_gene_modeling/Braker2_output/EnTAP_annotation_Sj/similarity_search/DIAMOND/blastp_Sj_protein_final_nr.out	Yes
g15468.t1	1.20088	0.00258727	0.0338149	XP_005647619.1 DUF21-domain-containing protein, partial [Coccomyxa subellipsoidea C-169]	9.2e-91	42.7	494	71.7	coccomyxa subellipsoidea c-169	/mnt/d/Sj_gene_modeling/Braker2_output/EnTAP_annotation_Sj/similarity_search/DIAMOND/blastp_Sj_protein_final_plant_prot.out	Yes
g12127.t1	1.19898	0.00173582	0.0242059	sp|Q5BJS7|CPNE9_RAT Copine-9 OS=Rattus norvegicus OX=10116 GN=Cpne9 PE=2 SV=1	3.7e-111	42.7	541	89.7	rattus norvegicus	/mnt/d/Sj_gene_modeling/Braker2_output/EnTAP_annotation_Sj/similarity_search/DIAMOND/blastp_Sj_protein_final_uniprot_sprot.out	Yes			GO:0005544-calcium-dependent phospholipid binding(L=4),GO:0046872-metal ion binding(L=4),	|EMBL; BC091347; AAH91347.1; -; mRNA.|RefSeq; NP_001020153.1; NM_001024982.1.|SMR; Q5BJS7; -.|BioGRID; 255600; 1.|STRING; 10116.ENSRNOP00000059939; -.|iPTMnet; Q5BJS7; -.|PhosphoSitePlus; Q5BJS7; -.|jPOST; Q5BJS7; -.|PaxDb; Q5BJS7; -.|PRIDE; Q5BJS7; -.|Ensembl; ENSRNOT00000091934; ENSRNOP00000074693; ENSRNOG00000023077.|GeneID; 297516; -.|UCSC; RGD:1309212; rat.|CTD; 151835; -.|RGD; 1309212; Cpne…	|-!- FUNCTION: Probable calcium-dependent phospholipid-binding protein that| may play a role in calcium-mediated intracellular processes. Plays a| role in dendrite formation by melanocytes.| {ECO:0000250|UniProtKB:Q8IYJ1, ECO:0000250|UniProtKB:Q99829}.|-!- COFACTOR:| Name=Ca(2+); Xref=ChEBI:CHEBI:29108;| Evidence={ECO:0000255|PROSITE-ProRule:PRU00041};|-!- SIMILARITY: Belongs to the copine family…
g15655.t1	1.19142	0.00289714	0.036688	CBN79566.1 RecName: Full=Spherulin-4; Flags: Precursor [Ectocarpus siliculosus]	2.2e-106	65.2	302	93.6	ectocarpus siliculosus	/mnt/d/Sj_gene_modeling/Braker2_output/EnTAP_annotation_Sj/similarity_search/DIAMOND/blastp_Sj_protein_final_nr.out	Yes
g26777.t1	1.17797	0.00248157	0.0327072	CAB1113288.1 APX [Ectocarpus sp. CCAP 1310/34]	5.1e-145	85	286	97.3	ectocarpus sp. ccap 1310/34	/mnt/d/Sj_gene_modeling/Braker2_output/EnTAP_annotation_Sj/similarity_search/DIAMOND/blastp_Sj_protein_final_nr.out	Yes
g24926.t1	1.17308	0.0039711	0.0460559	XP_013684209.2 protein DECREASED SIZE EXCLUSION LIMIT 1 isoform X2 [Brassica napus]	1.4e-34	27.6	457	98.5	brassica napus	/mnt/d/Sj_gene_modeling/Braker2_output/EnTAP_annotation_Sj/similarity_search/DIAMOND/blastp_Sj_protein_final_plant_prot.out	Yes
g22449.t1	1.1696	0.00223627	0.0298946	OQR90012.1 ATP-binding Cassette (ABC) Superfamily, partial [Achlya hypogyna]	6.6e-80	64.1	237	91.9	achlya hypogyna	/mnt/d/Sj_gene_modeling/Braker2_output/EnTAP_annotation_Sj/similarity_search/DIAMOND/blastp_Sj_protein_final_nr.out	Yes
g15881.t1	1.16186	0.000581019	0.0102153	CBN79369.1 histone-like transcription factor [Ectocarpus siliculosus]	6.3e-52	86.7	128	78.5	ectocarpus siliculosus	/mnt/d/Sj_gene_modeling/Braker2_output/EnTAP_annotation_Sj/similarity_search/DIAMOND/blastp_Sj_protein_final_nr.out	Yes
g5973.t1	1.16138	0.00252305	0.0331142	CAB1097871.1 unnamed protein product [Ectocarpus sp. CCAP 1310/34]	6.7e-157	64.5	470	100	ectocarpus sp. ccap 1310/34	/mnt/d/Sj_gene_modeling/Braker2_output/EnTAP_annotation_Sj/similarity_search/DIAMOND/blastp_Sj_protein_final_nr.out	No
g818.t1	1.15783	0.00292558	0.0368986	tr|D7FK04|D7FK04_ECTSI Cysteine dioxygenase OS=Ectocarpus siliculosus OX=2880 GN=Esi_0139_0032 PE=3 SV=1	5.4e-46	43.2	259	83.5	ectocarpus siliculosus	/mnt/d/Sj_gene_modeling/Braker2_output/EnTAP_annotation_Sj/similarity_search/DIAMOND/blastp_Sj_protein_final_uniprot_trembl.out	Yes
g15467.t1	1.15181	0.000375902	0.00719781	CAB1118196.1 unnamed protein product [Ectocarpus sp. CCAP 1310/34]	6.6e-122	47.3	628	100	ectocarpus sp. ccap 1310/34	/mnt/d/Sj_gene_modeling/Braker2_output/EnTAP_annotation_Sj/similarity_search/DIAMOND/blastp_Sj_protein_final_nr.out	No
g752.t1	1.14823	0.0032198	0.0394415	CBN77841.1 conserved unknown protein [Ectocarpus siliculosus]	1.7e-43	37.8	378	85.4	ectocarpus siliculosus	/mnt/d/Sj_gene_modeling/Braker2_output/EnTAP_annotation_Sj/similarity_search/DIAMOND/blastp_Sj_protein_final_nr.out	No
g6320.t1	1.1289	0.00388571	0.0454027	CBJ32264.1 similar to WD repeat domain 36 [Ectocarpus siliculosus]	0	82.3	1022	96.9	ectocarpus siliculosus	/mnt/d/Sj_gene_modeling/Braker2_output/EnTAP_annotation_Sj/similarity_search/DIAMOND/blastp_Sj_protein_final_nr.out	Yes
g14665.t1	1.1214	0.00100683	0.015595	CAB1118508.1 unnamed protein product [Ectocarpus sp. CCAP 1310/34]	3.3e-129	51.7	482	88.1	ectocarpus sp. ccap 1310/34	/mnt/d/Sj_gene_modeling/Braker2_output/EnTAP_annotation_Sj/similarity_search/DIAMOND/blastp_Sj_protein_final_nr.out	No
g28476.t1	1.11226	0.003002	0.0375532	tr|D8LE49|D8LE49_ECTSI Purple acid phosphatase OS=Ectocarpus siliculosus OX=2880 GN=Esi_0013_0010 PE=3 SV=1	2.3e-156	61.5	543	96.2	ectocarpus siliculosus	/mnt/d/Sj_gene_modeling/Braker2_output/EnTAP_annotation_Sj/similarity_search/DIAMOND/blastp_Sj_protein_final_uniprot_trembl.out	Yes
g32451.t1	1.11046	0.00389605	0.0454668	CBJ27839.1 conserved unknown protein [Ectocarpus siliculosus]	1e-75	65.4	456	99.6	ectocarpus siliculosus	/mnt/d/Sj_gene_modeling/Braker2_output/EnTAP_annotation_Sj/similarity_search/DIAMOND/blastp_Sj_protein_final_nr.out	No
g8768.t1	1.10445	0.00238684	0.0315474	CBJ25580.1 flagellar associated protein [Ectocarpus siliculosus]	0	86.2	1228	100	ectocarpus siliculosus	/mnt/d/Sj_gene_modeling/Braker2_output/EnTAP_annotation_Sj/similarity_search/DIAMOND/blastp_Sj_protein_final_nr.out	Yes
g28326.t1	1.0884	0.000895393	0.0143431	CAB1104227.1 unnamed protein product [Ectocarpus sp. CCAP 1310/34]	8e-77	40.4	520	99.8	ectocarpus sp. ccap 1310/34	/mnt/d/Sj_gene_modeling/Braker2_output/EnTAP_annotation_Sj/similarity_search/DIAMOND/blastp_Sj_protein_final_nr.out	No
g17925.t1	1.07071	0.000710048	0.0120541	tr|A0A6H5K229|A0A6H5K229_9PHAE Subtilisin OS=Ectocarpus sp. CCAP 1310/34 OX=867726 GN=ESUBFT_2614_4 PE=4 SV=1	7.5e-251	51.3	990	97.4	ectocarpus sp. ccap 1310/34	/mnt/d/Sj_gene_modeling/Braker2_output/EnTAP_annotation_Sj/similarity_search/DIAMOND/blastp_Sj_protein_final_uniprot_trembl.out	Yes
g12889.t1	1.06508	0.00216108	0.0290552	CBN78642.1 Threonine aldolase [Ectocarpus siliculosus]	4.1e-276	65	1056	100	ectocarpus siliculosus	/mnt/d/Sj_gene_modeling/Braker2_output/EnTAP_annotation_Sj/similarity_search/DIAMOND/blastp_Sj_protein_final_nr.out	Yes
g32123.t1	1.05835	0.00436148	0.0493616	tr|A0A6H5J915|A0A6H5J915_9PHAE MYND-type domain-containing protein OS=Ectocarpus sp. CCAP 1310/34 OX=867726 GN=ESUBFT_1047_7 PE=4 SV=1	2e-156	75	496	100	ectocarpus sp. ccap 1310/34	/mnt/d/Sj_gene_modeling/Braker2_output/EnTAP_annotation_Sj/similarity_search/DIAMOND/blastp_Sj_protein_final_uniprot_trembl.out	Yes
g16885.t1	1.05179	0.00139327	0.0204644	CAB1112401.1 unnamed protein product [Ectocarpus sp. CCAP 1310/34]	7.6e-207	71.5	505	59.9	ectocarpus sp. ccap 1310/34	/mnt/d/Sj_gene_modeling/Braker2_output/EnTAP_annotation_Sj/similarity_search/DIAMOND/blastp_Sj_protein_final_nr.out	No
g27529.t1	1.04015	0.00251694	0.0330803	CAB1103174.1 GT8 [Ectocarpus sp. CCAP 1310/34]	1.1e-276	53	1708	93.2	ectocarpus sp. ccap 1310/34	/mnt/d/Sj_gene_modeling/Braker2_output/EnTAP_annotation_Sj/similarity_search/DIAMOND/blastp_Sj_protein_final_nr.out	Yes
g25026.t1	1.02228	0.00419585	0.0478919	sp|P59108|CPNE2_MOUSE Copine-2 OS=Mus musculus OX=10090 GN=Cpne2 PE=1 SV=1	2.6e-68	39.3	382	92	mus musculus	/mnt/d/Sj_gene_modeling/Braker2_output/EnTAP_annotation_Sj/similarity_search/DIAMOND/blastp_Sj_protein_final_uniprot_sprot.out	Yes		GO:0005737-cytoplasm(L=4),	GO:0005544-calcium-dependent phospholipid binding(L=4),GO:0046872-metal ion binding(L=4),	|EMBL; BC022128; AAH22128.2; -; mRNA.|EMBL; BC031801; AAH31801.1; -; mRNA.|CCDS; CCDS22543.1; -.|RefSeq; NP_705727.1; NM_153507.2.|BioGRID; 231541; 2.|IntAct; P59108; 2.|MINT; P59108; -.|STRING; 10090.ENSMUSP00000045755; -.|iPTMnet; P59108; -.|PhosphoSitePlus; P59108; -.|SwissPalm; P59108; -.|EPD; P59108; -.|jPOST; P59108; -.|MaxQB; P59108; -.|PaxDb; P59108; -.|PeptideAtlas; P59108; -.|PRIDE; P59…	|-!- FUNCTION: Calcium-dependent phospholipid-binding protein that plays a| role in calcium-mediated intracellular processes. Exhibits calcium-| dependent cell membrane binding properties (PubMed:21087455,| PubMed:26175110). {ECO:0000269|PubMed:21087455,| ECO:0000269|PubMed:26175110}.|-!- COFACTOR:| Name=Ca(2+); Xref=ChEBI:CHEBI:29108;| Evidence={ECO:0000255|PROSITE-ProRule:PRU00041};| Note=Binds…
g16757.t1	-1.00379	0.00303119	0.0376728	CAB1121396.1 unnamed protein product [Ectocarpus sp. CCAP 1310/34]	2.5e-65	55.1	399	51.3	ectocarpus sp. ccap 1310/34	/mnt/d/Sj_gene_modeling/Braker2_output/EnTAP_annotation_Sj/similarity_search/DIAMOND/blastp_Sj_protein_final_nr.out	No
g25984.t1	-1.00496	0.0010203	0.0157776	AWU67497.1 mannitol-1-phosphatase 2 [Saccharina japonica]	1.8e-139	82.6	327	100	saccharina japonica	/mnt/d/Sj_gene_modeling/Braker2_output/EnTAP_annotation_Sj/similarity_search/DIAMOND/blastp_Sj_protein_final_nr.out	Yes
g26196.t1	-1.00857	0.00354176	0.0423339	XP_007512138.1 Solute:Sodium symporter family [Bathycoccus prasinos]	2.7e-169	52.6	606	93.9	bathycoccus prasinos	/mnt/d/Sj_gene_modeling/Braker2_output/EnTAP_annotation_Sj/similarity_search/DIAMOND/blastp_Sj_protein_final_plant_prot.out	Yes
g25926.t1	-1.01639	0.00135285	0.0200594	CAB1097105.1 unnamed protein product [Ectocarpus sp. CCAP 1310/34]	4e-56	29.2	1309	94.2	ectocarpus sp. ccap 1310/34	/mnt/d/Sj_gene_modeling/Braker2_output/EnTAP_annotation_Sj/similarity_search/DIAMOND/blastp_Sj_protein_final_nr.out	No
g21791.t1	-1.01976	0.00289034	0.036688	CBJ27341.1 expressed unknown protein [Ectocarpus siliculosus]	2.1e-32	60.6	155	65.3	ectocarpus siliculosus	/mnt/d/Sj_gene_modeling/Braker2_output/EnTAP_annotation_Sj/similarity_search/DIAMOND/blastp_Sj_protein_final_nr.out	No
g904.t1	-1.02136	0.00115701	0.0175061	CBN76689.1 Phosphoribulokinase [Ectocarpus siliculosus]	7.5e-178	77.2	430	98.4	ectocarpus siliculosus	/mnt/d/Sj_gene_modeling/Braker2_output/EnTAP_annotation_Sj/similarity_search/DIAMOND/blastp_Sj_protein_final_nr.out	Yes
g22431.t1	-1.02464	0.00371112	0.0437996	GFH61040.1 aarF domain-containing kinase [Chaetoceros tenuissimus]	1.3e-138	64.6	410	99	chaetoceros tenuissimus	/mnt/d/Sj_gene_modeling/Braker2_output/EnTAP_annotation_Sj/similarity_search/DIAMOND/blastp_Sj_protein_final_nr.out	Yes
g16901.t1	-1.02509	0.0016121	0.0228894	CAB1119967.1 unnamed protein product [Ectocarpus sp. CCAP 1310/34]	1.2e-128	68.6	398	97.3	ectocarpus sp. ccap 1310/34	/mnt/d/Sj_gene_modeling/Braker2_output/EnTAP_annotation_Sj/similarity_search/DIAMOND/blastp_Sj_protein_final_nr.out	No
g15166.t1	-1.02538	0.00381335	0.0447754	CBJ25479.1 B1142C05.17 [Ectocarpus siliculosus]	7.9e-132	86	279	100	ectocarpus siliculosus	/mnt/d/Sj_gene_modeling/Braker2_output/EnTAP_annotation_Sj/similarity_search/DIAMOND/blastp_Sj_protein_final_nr.out	Yes
g26744.t1	-1.02688	0.00217545	0.0292065	sp|Q91X91|NADC_MOUSE Nicotinate-nucleotide pyrophosphorylase [carboxylating] OS=Mus musculus OX=10090 GN=Qprt PE=1 SV=1	9.2e-79	50.8	295	99.7	mus musculus	/mnt/d/Sj_gene_modeling/Braker2_output/EnTAP_annotation_Sj/similarity_search/DIAMOND/blastp_Sj_protein_final_uniprot_sprot.out	Yes		GO:0005737-cytoplasm(L=4),		|EMBL; BC011191; AAH11191.1; -; mRNA.|CCDS; CCDS40138.1; -.|RefSeq; NP_598447.1; NM_133686.1.|SMR; Q91X91; -.|BioGRID; 212144; 1.|IntAct; Q91X91; 5.|MINT; Q91X91; -.|STRING; 10090.ENSMUSP00000032912; -.|iPTMnet; Q91X91; -.|PhosphoSitePlus; Q91X91; -.|SwissPalm; Q91X91; -.|jPOST; Q91X91; -.|MaxQB; Q91X91; -.|PaxDb; Q91X91; -.|PeptideAtlas; Q91X91; -.|PRIDE; Q91X91; -.|Antibodypedia; 26777; 306 ant…	|-!- FUNCTION: Involved in the catabolism of quinolinic acid (QA).| {ECO:0000250|UniProtKB:Q15274}.|-!- CATALYTIC ACTIVITY:| Reaction=CO2 + diphosphate + nicotinate beta-D-ribonucleotide = 5-| phospho-alpha-D-ribose 1-diphosphate + 2 H(+) + quinolinate;| Xref=Rhea:RHEA:12733, ChEBI:CHEBI:15378, ChEBI:CHEBI:16526,| ChEBI:CHEBI:29959, ChEBI:CHEBI:33019, ChEBI:CHEBI:57502,| ChEBI:CHEBI:58017; EC=2.4…
g19147.t1	-1.02702	0.001785	0.0247444	tr|A0A6H5JPF5|A0A6H5JPF5_9PHAE HpcH_HpaI domain-containing protein OS=Ectocarpus sp. CCAP 1310/34 OX=867726 GN=ESUBFT_154_3 PE=4 SV=1	7.7e-154	95.1	284	70.5	ectocarpus sp. ccap 1310/34	/mnt/d/Sj_gene_modeling/Braker2_output/EnTAP_annotation_Sj/similarity_search/DIAMOND/blastp_Sj_protein_final_uniprot_trembl.out	Yes
g18732.t1	-1.0284	0.00290815	0.0367777	tr|A0A6H5KN17|A0A6H5KN17_9PHAE Indole-3-glycerol-phosphate synthase OS=Ectocarpus sp. CCAP 1310/34 OX=867726 GN=ESUBFT_48_19 PE=4 SV=1	0	73.6	905	100	ectocarpus sp. ccap 1310/34	/mnt/d/Sj_gene_modeling/Braker2_output/EnTAP_annotation_Sj/similarity_search/DIAMOND/blastp_Sj_protein_final_uniprot_trembl.out	Yes
g4595.t1	-1.03159	0.00122881	0.0184538	CAB1109048.1 GST [Ectocarpus sp. CCAP 1310/34]	1.4e-89	72.9	225	96.2	ectocarpus sp. ccap 1310/34	/mnt/d/Sj_gene_modeling/Braker2_output/EnTAP_annotation_Sj/similarity_search/DIAMOND/blastp_Sj_protein_final_nr.out	Yes
g11898.t1	-1.03792	0.00211111	0.028506	AYP65252.1 vanadium-dependent bromine peroxidase [Saccharina japonica]	2.4e-304	80.3	641	99.8	saccharina japonica	/mnt/d/Sj_gene_modeling/Braker2_output/EnTAP_annotation_Sj/similarity_search/DIAMOND/blastp_Sj_protein_final_nr.out	Yes
g25020.t1	-1.0392	0.00328584	0.0399892	CBJ27783.1 imm downregulated 23 [Ectocarpus siliculosus]	9.3e-48	60.2	191	89.6	ectocarpus siliculosus	/mnt/d/Sj_gene_modeling/Braker2_output/EnTAP_annotation_Sj/similarity_search/DIAMOND/blastp_Sj_protein_final_nr.out	Yes
g8075.t1	-1.0512	0.00280219	0.0360162	CAB61335.1 glycolate oxidase, partial [Laminaria digitata]	2.8e-66	99.2	132	100	laminaria digitata	/mnt/d/Sj_gene_modeling/Braker2_output/EnTAP_annotation_Sj/similarity_search/DIAMOND/blastp_Sj_protein_final_nr.out	Yes
g29105.t1	-1.05761	0.0010583	0.0162846	CBJ31450.1 CAB/ELIP/HLIP superfamily of protein [Ectocarpus siliculosus]	4.8e-106	87.4	230	100	ectocarpus siliculosus	/mnt/d/Sj_gene_modeling/Braker2_output/EnTAP_annotation_Sj/similarity_search/DIAMOND/blastp_Sj_protein_final_nr.out	Yes
g2642.t1	-1.06023	0.00262732	0.0342905	CBN75478.1 vacuolar ATP synthase subunit B [Ectocarpus siliculosus]	6.3e-276	96.4	507	100	ectocarpus siliculosus	/mnt/d/Sj_gene_modeling/Braker2_output/EnTAP_annotation_Sj/similarity_search/DIAMOND/blastp_Sj_protein_final_nr.out	Yes
g20939.t1	-1.0647	0.00370773	0.0437996	CBN76070.1 Light harvesting complex protein [Ectocarpus siliculosus]	9.1e-107	89.8	216	100	ectocarpus siliculosus	/mnt/d/Sj_gene_modeling/Braker2_output/EnTAP_annotation_Sj/similarity_search/DIAMOND/blastp_Sj_protein_final_nr.out	Yes
g9646.t1	-1.06518	0.00072083	0.012171	CBJ49033.1 conserved unknown protein [Ectocarpus siliculosus]	2.8e-127	66.9	375	98.2	ectocarpus siliculosus	/mnt/d/Sj_gene_modeling/Braker2_output/EnTAP_annotation_Sj/similarity_search/DIAMOND/blastp_Sj_protein_final_nr.out	No
g31022.t1	-1.07081	0.00188953	0.025925	CBN76273.1 hlip [Ectocarpus siliculosus]	1.5e-76	66.3	252	100	ectocarpus siliculosus	/mnt/d/Sj_gene_modeling/Braker2_output/EnTAP_annotation_Sj/similarity_search/DIAMOND/blastp_Sj_protein_final_nr.out	Yes
g13207.t1	-1.07173	0.000796473	0.0131404	CBN78902.1 manganese stabilising protein [Ectocarpus siliculosus]	1.9e-161	92.9	326	100	ectocarpus siliculosus	/mnt/d/Sj_gene_modeling/Braker2_output/EnTAP_annotation_Sj/similarity_search/DIAMOND/blastp_Sj_protein_final_nr.out	Yes
g29734.t1	-1.07216	0.001884	0.0258871	CAB1120643.1 unnamed protein product [Ectocarpus sp. CCAP 1310/34]	9.5e-163	79	362	53.9	ectocarpus sp. ccap 1310/34	/mnt/d/Sj_gene_modeling/Braker2_output/EnTAP_annotation_Sj/similarity_search/DIAMOND/blastp_Sj_protein_final_nr.out	No
g28606.t1	-1.07957	0.0007087	0.012053	XP_003629826.2 protein HIGH CHLOROPHYLL FLUORESCENCE PHENOTYPE 173, chloroplastic isoform X1 [Medicago truncatula]	9.1e-132	48.8	565	97.2	medicago truncatula	/mnt/d/Sj_gene_modeling/Braker2_output/EnTAP_annotation_Sj/similarity_search/DIAMOND/blastp_Sj_protein_final_plant_prot.out	Yes
g16727.t1	-1.07967	0.00148666	0.0215992	tr|A0A6H5K3X0|A0A6H5K3X0_9PHAE Peptidylprolyl isomerase OS=Ectocarpus sp. CCAP 1310/34 OX=867726 GN=ESUBFT_276_4 PE=4 SV=1	8.3e-84	72.8	232	99.1	ectocarpus sp. ccap 1310/34	/mnt/d/Sj_gene_modeling/Braker2_output/EnTAP_annotation_Sj/similarity_search/DIAMOND/blastp_Sj_protein_final_uniprot_trembl.out	Yes
g5245.t1	-1.08067	0.000573364	0.0101186	tr|A0A6H5KDS9|A0A6H5KDS9_9PHAE Lipase_3 domain-containing protein OS=Ectocarpus sp. CCAP 1310/34 OX=867726 GN=ESUBFT_2703_3 PE=4 SV=1	6e-107	47.7	444	99.1	ectocarpus sp. ccap 1310/34	/mnt/d/Sj_gene_modeling/Braker2_output/EnTAP_annotation_Sj/similarity_search/DIAMOND/blastp_Sj_protein_final_uniprot_trembl.out	Yes
g12722.t1	-1.08598	0.000341363	0.00667831	CBJ31955.1 Myo-inositol dehydrogenase myo-inositol dehydrogenase [Ectocarpus siliculosus]	6.1e-201	78.5	470	99.8	ectocarpus siliculosus	/mnt/d/Sj_gene_modeling/Braker2_output/EnTAP_annotation_Sj/similarity_search/DIAMOND/blastp_Sj_protein_final_nr.out	Yes
g21999.t1	-1.09208	0.00341002	0.0411776	CBJ33372.1 ribosome recycling factor [Ectocarpus siliculosus]	5.5e-92	78.9	251	100	ectocarpus siliculosus	/mnt/d/Sj_gene_modeling/Braker2_output/EnTAP_annotation_Sj/similarity_search/DIAMOND/blastp_Sj_protein_final_nr.out	Yes
g18210.t1	-1.09252	0.00145678	0.0212972	XP_045833310.1 high affinity nitrate transporter 2.5 [Trifolium pratense]	1.8e-82	39.1	455	99.3	trifolium pratense	/mnt/d/Sj_gene_modeling/Braker2_output/EnTAP_annotation_Sj/similarity_search/DIAMOND/blastp_Sj_protein_final_plant_prot.out	Yes
g12226.t1	-1.09504	0.000755868	0.0126261	CBJ33411.1 expressed unknown protein [Ectocarpus siliculosus]	2.6e-29	85	127	99.2	ectocarpus siliculosus	/mnt/d/Sj_gene_modeling/Braker2_output/EnTAP_annotation_Sj/similarity_search/DIAMOND/blastp_Sj_protein_final_nr.out	No
g12402.t1	-1.09519	0.00416987	0.0478324	CAB1120851.1 unnamed protein product [Ectocarpus sp. CCAP 1310/34]	1.3e-138	72.8	323	100	ectocarpus sp. ccap 1310/34	/mnt/d/Sj_gene_modeling/Braker2_output/EnTAP_annotation_Sj/similarity_search/DIAMOND/blastp_Sj_protein_final_nr.out	No
g29696.t1	-1.09811	0.00107112	0.016428	CBN80004.1 expressed unknown protein [Ectocarpus siliculosus]	3.6e-53	78	232	100	ectocarpus siliculosus	/mnt/d/Sj_gene_modeling/Braker2_output/EnTAP_annotation_Sj/similarity_search/DIAMOND/blastp_Sj_protein_final_nr.out	No
g8761.t1	-1.10202	0.00318494	0.0392126	CBJ25588.1 expressed unknown protein [Ectocarpus siliculosus]	4.8e-151	46.5	781	90	ectocarpus siliculosus	/mnt/d/Sj_gene_modeling/Braker2_output/EnTAP_annotation_Sj/similarity_search/DIAMOND/blastp_Sj_protein_final_nr.out	No
g12592.t1	-1.10923	0.0017002	0.0238869	CAB1097436.1 unnamed protein product [Ectocarpus sp. CCAP 1310/34]	8.9e-27	58.4	154	96.9	ectocarpus sp. ccap 1310/34	/mnt/d/Sj_gene_modeling/Braker2_output/EnTAP_annotation_Sj/similarity_search/DIAMOND/blastp_Sj_protein_final_nr.out	No
g17365.t1	-1.11383	0.0010768	0.0164666	CBN79884.1 Peroxiredoxin family protein [Ectocarpus siliculosus]	6.7e-81	75.9	220	100	ectocarpus siliculosus	/mnt/d/Sj_gene_modeling/Braker2_output/EnTAP_annotation_Sj/similarity_search/DIAMOND/blastp_Sj_protein_final_nr.out	Yes
g16498.t1	-1.12577	0.000655709	0.0112953	CBN78050.1 hypothetical protein Esi_0082_0080 [Ectocarpus siliculosus]	9.9e-24	75.7	382	99	ectocarpus siliculosus	/mnt/d/Sj_gene_modeling/Braker2_output/EnTAP_annotation_Sj/similarity_search/DIAMOND/blastp_Sj_protein_final_nr.out	No
g14398.t1	-1.12853	0.000912491	0.0145177	CBJ32554.1 EsV-1-163 [Ectocarpus siliculosus]	8.4e-84	64	261	90	ectocarpus siliculosus	/mnt/d/Sj_gene_modeling/Braker2_output/EnTAP_annotation_Sj/similarity_search/DIAMOND/blastp_Sj_protein_final_nr.out	Yes
g5371.t1	-1.13136	0.0011752	0.017734	XP_002953504.1 hypothetical protein VOLCADRAFT_105933 [Volvox carteri f. nagariensis]	3.8e-85	33.7	692	59.3	volvox carteri f. nagariensis	/mnt/d/Sj_gene_modeling/Braker2_output/EnTAP_annotation_Sj/similarity_search/DIAMOND/blastp_Sj_protein_final_plant_prot.out	No
g21796.t1	-1.13705	0.000268093	0.00549738	tr|D7G5Q0|D7G5Q0_ECTSI Glutamate-1-semialdehyde 2,1-aminomutase OS=Ectocarpus siliculosus OX=2880 GN=GSA PE=3 SV=1	1.1e-231	84.3	484	100	ectocarpus siliculosus	/mnt/d/Sj_gene_modeling/Braker2_output/EnTAP_annotation_Sj/similarity_search/DIAMOND/blastp_Sj_protein_final_uniprot_trembl.out	Yes
g12762.t1	-1.13788	0.00154697	0.0222001	CBN80495.1 short-chain dehydrogenase [Ectocarpus siliculosus]	1.2e-142	75.2	335	99.4	ectocarpus siliculosus	/mnt/d/Sj_gene_modeling/Braker2_output/EnTAP_annotation_Sj/similarity_search/DIAMOND/blastp_Sj_protein_final_nr.out	Yes
g564.t1	-1.1392	0.000412412	0.0077865	CBN73961.1 Light harvesting complex protein [Ectocarpus siliculosus]	8.4e-101	80.8	245	100	ectocarpus siliculosus	/mnt/d/Sj_gene_modeling/Braker2_output/EnTAP_annotation_Sj/similarity_search/DIAMOND/blastp_Sj_protein_final_nr.out	Yes
g17485.t1	-1.14004	0.0016858	0.0237202	XP_023906888.1 lactoylglutathione lyase-like [Quercus suber]	5.4e-44	34.3	327	95.8	quercus suber	/mnt/d/Sj_gene_modeling/Braker2_output/EnTAP_annotation_Sj/similarity_search/DIAMOND/blastp_Sj_protein_final_plant_prot.out	Yes
g19734.t1	-1.14532	0.000451041	0.00832029	CAB1101800.1 unnamed protein product [Ectocarpus sp. CCAP 1310/34]	3.1e-86	62	274	72.3	ectocarpus sp. ccap 1310/34	/mnt/d/Sj_gene_modeling/Braker2_output/EnTAP_annotation_Sj/similarity_search/DIAMOND/blastp_Sj_protein_final_nr.out	No
g16694.t1	-1.14908	0.000862029	0.0139277	CAB1102015.1 unnamed protein product [Ectocarpus sp. CCAP 1310/34]	1.7e-88	60.8	293	86.6	ectocarpus sp. ccap 1310/34	/mnt/d/Sj_gene_modeling/Braker2_output/EnTAP_annotation_Sj/similarity_search/DIAMOND/blastp_Sj_protein_final_nr.out	No
g12503.t1	-1.15379	0.00026072	0.00538152	tr|A0A6H5KC08|A0A6H5KC08_9PHAE TPT domain-containing protein OS=Ectocarpus sp. CCAP 1310/34 OX=867726 GN=ESUBFT_33_13 PE=4 SV=1	2.9e-140	89.7	302	97.1	ectocarpus sp. ccap 1310/34	/mnt/d/Sj_gene_modeling/Braker2_output/EnTAP_annotation_Sj/similarity_search/DIAMOND/blastp_Sj_protein_final_uniprot_trembl.out	Yes
g10148.t1	-1.1582	0.00118699	0.0178802	CBJ27594.1 chaperonin [Ectocarpus siliculosus]	4.8e-88	67.5	277	100	ectocarpus siliculosus	/mnt/d/Sj_gene_modeling/Braker2_output/EnTAP_annotation_Sj/similarity_search/DIAMOND/blastp_Sj_protein_final_nr.out	Yes
g21995.t1	-1.1601	0.00158887	0.0227318	CAB1103499.1 unnamed protein product [Ectocarpus sp. CCAP 1310/34]	1.1e-14	54.9	133	99.3	ectocarpus sp. ccap 1310/34	/mnt/d/Sj_gene_modeling/Braker2_output/EnTAP_annotation_Sj/similarity_search/DIAMOND/blastp_Sj_protein_final_nr.out	No
g17011.t1	-1.16034	0.00106524	0.0163646	CBJ33583.1 4-diphosphocytidyl-2C-methyl-D-erythritol synthase, chloroplast precursor [Ectocarpus siliculosus]	3e-104	69.2	318	85	ectocarpus siliculosus	/mnt/d/Sj_gene_modeling/Braker2_output/EnTAP_annotation_Sj/similarity_search/DIAMOND/blastp_Sj_protein_final_nr.out	Yes
g21316.t1	-1.16441	0.000376366	0.00719781	HAD87791.1 elongation factor G [Rhodospirillaceae bacterium]	3e-119	73.2	298	97.1	rhodospirillaceae bacterium	/mnt/d/Sj_gene_modeling/Braker2_output/EnTAP_annotation_Sj/similarity_search/DIAMOND/blastp_Sj_protein_final_nr.out	Yes
g31039.t1	-1.16997	0.000528005	0.00949699	CBJ49175.1 conserved unknown protein [Ectocarpus siliculosus]	1.1e-203	63.1	674	99.8	ectocarpus siliculosus	/mnt/d/Sj_gene_modeling/Braker2_output/EnTAP_annotation_Sj/similarity_search/DIAMOND/blastp_Sj_protein_final_nr.out	No
g1376.t1	-1.18647	0.00200165	0.0272638	CBN75852.1 conserved unknown protein [Ectocarpus siliculosus]	8.1e-38	60	155	79.1	ectocarpus siliculosus	/mnt/d/Sj_gene_modeling/Braker2_output/EnTAP_annotation_Sj/similarity_search/DIAMOND/blastp_Sj_protein_final_nr.out	No
g21291.t1	-1.19206	0.000879658	0.0141152	CAB1102895.1 unnamed protein product [Ectocarpus sp. CCAP 1310/34]	1.7e-58	39	449	93	ectocarpus sp. ccap 1310/34	/mnt/d/Sj_gene_modeling/Braker2_output/EnTAP_annotation_Sj/similarity_search/DIAMOND/blastp_Sj_protein_final_nr.out	No
g16729.t1	-1.19229	0.000356853	0.006895	sp|Q91437|PYR1_SQUAC CAD protein OS=Squalus acanthias OX=7797 GN=CAD PE=2 SV=1	0	53	1486	96.6	squalus acanthias	/mnt/d/Sj_gene_modeling/Braker2_output/EnTAP_annotation_Sj/similarity_search/DIAMOND/blastp_Sj_protein_final_uniprot_sprot.out	Yes		GO:0005737-cytoplasm(L=4),		|EMBL; U18868; AAA74569.1; -; mRNA.|PIR; A57541; A57541.|SMR; Q91437; -.|PRIDE; Q91437; -.|UniPathway; UPA00070; UER00115.|UniPathway; UPA00070; UER00116.|UniPathway; UPA00070; UER00117.|CDD; cd01744; GATase1_CPSase; 1.|Gene3D; 1.10.1030.10; -; 1.|Gene3D; 3.30.1490.20; -; 1.|Gene3D; 3.40.50.1370; -; 2.|Gene3D; 3.40.50.1380; -; 1.|Gene3D; 3.40.50.880; -; 1.|Gene3D; 3.50.30.20; -; 1.|HAMAP; MF_0000…	|-!- FUNCTION: This protein is a 'fusion' protein encoding four enzymatic| activities of the pyrimidine pathway (GATase, CPSase, ATCase and| DHOase).|-!- CATALYTIC ACTIVITY:| Reaction=2 ATP + H2O + hydrogencarbonate + L-glutamine = 2 ADP +| carbamoyl phosphate + 2 H(+) + L-glutamate + phosphate;| Xref=Rhea:RHEA:18633, ChEBI:CHEBI:15377, ChEBI:CHEBI:15378,| ChEBI:CHEBI:17544, ChEBI:CHEBI:29985, Ch…
g5241.t1	-1.1951	0.00158276	0.022679	CAB1107899.1 MEP6 [Ectocarpus sp. CCAP 1310/34]	7.5e-132	62	489	98.4	ectocarpus sp. ccap 1310/34	/mnt/d/Sj_gene_modeling/Braker2_output/EnTAP_annotation_Sj/similarity_search/DIAMOND/blastp_Sj_protein_final_nr.out	Yes
g15784.t1	-1.19747	0.000300488	0.00604264	CBJ25743.1 nicotinanamine aminotransferase A [Ectocarpus siliculosus]	7e-256	88.4	490	100	ectocarpus siliculosus	/mnt/d/Sj_gene_modeling/Braker2_output/EnTAP_annotation_Sj/similarity_search/DIAMOND/blastp_Sj_protein_final_nr.out	Yes
g10858.t1	-1.20012	0.00118871	0.0178802	CBJ33653.1 Alpha-(1,6)-fucosyltransferase, family GT23 [Ectocarpus siliculosus]	3.3e-68	41.6	322	97.9	ectocarpus siliculosus	/mnt/d/Sj_gene_modeling/Braker2_output/EnTAP_annotation_Sj/similarity_search/DIAMOND/blastp_Sj_protein_final_nr.out	Yes
g12515.t1	-1.20092	0.000950774	0.0149248	tr|A0A6H5JB06|A0A6H5JB06_9PHAE PDZ domain-containing protein OS=Ectocarpus sp. CCAP 1310/34 OX=867726 GN=ESUBFT_1039_4 PE=4 SV=1	2.4e-44	46.9	290	61.1	ectocarpus sp. ccap 1310/34	/mnt/d/Sj_gene_modeling/Braker2_output/EnTAP_annotation_Sj/similarity_search/DIAMOND/blastp_Sj_protein_final_uniprot_trembl.out	Yes
g27831.t1	-1.20146	0.00020468	0.00441948	NP_849439.1 magnesium-protoporphyrin IX methyltransferase [Arabidopsis thaliana]	6.8e-67	49.8	289	98.3	arabidopsis thaliana	/mnt/d/Sj_gene_modeling/Braker2_output/EnTAP_annotation_Sj/similarity_search/DIAMOND/blastp_Sj_protein_final_plant_prot.out	Yes
g9531.t1	-1.20162	0.000588584	0.0103289	CBN74028.1 38 kDa ribosome-associated protein precursor [Ectocarpus siliculosus]	2.3e-190	87.4	382	99.7	ectocarpus siliculosus	/mnt/d/Sj_gene_modeling/Braker2_output/EnTAP_annotation_Sj/similarity_search/DIAMOND/blastp_Sj_protein_final_nr.out	Yes
g28531.t1	-1.20221	0.00269997	0.0350921	CBN79086.1 conserved unknown protein [Ectocarpus siliculosus]	3e-158	75.4	382	100	ectocarpus siliculosus	/mnt/d/Sj_gene_modeling/Braker2_output/EnTAP_annotation_Sj/similarity_search/DIAMOND/blastp_Sj_protein_final_nr.out	No
g4468.t1	-1.20227	0.00200906	0.0273249	CBJ26188.1 conserved unknown protein [Ectocarpus siliculosus]	5.5e-83	72.2	230	100	ectocarpus siliculosus	/mnt/d/Sj_gene_modeling/Braker2_output/EnTAP_annotation_Sj/similarity_search/DIAMOND/blastp_Sj_protein_final_nr.out	No
g19146.t1	-1.20477	0.0001302	0.0030967	CAB1097603.1 unnamed protein product [Ectocarpus sp. CCAP 1310/34]	6.8e-132	63.9	413	99.5	ectocarpus sp. ccap 1310/34	/mnt/d/Sj_gene_modeling/Braker2_output/EnTAP_annotation_Sj/similarity_search/DIAMOND/blastp_Sj_protein_final_nr.out	No
g19087.t1	-1.20592	0.00130748	0.0194482	CBJ28877.1 Light harvesting complex protein [Ectocarpus siliculosus]	1.7e-105	90.1	222	100	ectocarpus siliculosus	/mnt/d/Sj_gene_modeling/Braker2_output/EnTAP_annotation_Sj/similarity_search/DIAMOND/blastp_Sj_protein_final_nr.out	Yes
g11441.t1	-1.20667	0.000982211	0.015315	CBN76715.1 conserved unknown protein [Ectocarpus siliculosus]	2.8e-85	86.3	175	57.8	ectocarpus siliculosus	/mnt/d/Sj_gene_modeling/Braker2_output/EnTAP_annotation_Sj/similarity_search/DIAMOND/blastp_Sj_protein_final_nr.out	No
g12294.t1	-1.2084	0.000822637	0.0134302	sp|A0A1S3ZX38|PIOX_TOBAC Alpha-dioxygenase PIOX OS=Nicotiana tabacum OX=4097 GN=PIOX PE=1 SV=1	2.3e-96	37.8	571	94.8	nicotiana tabacum	/mnt/d/Sj_gene_modeling/Braker2_output/EnTAP_annotation_Sj/similarity_search/DIAMOND/blastp_Sj_protein_final_uniprot_sprot.out	Yes
g18763.t1	-1.21276	0.000972156	0.0151835	CBN76659.1 ATP synthase gamma chain [Ectocarpus siliculosus]	2.2e-169	87.8	378	100	ectocarpus siliculosus	/mnt/d/Sj_gene_modeling/Braker2_output/EnTAP_annotation_Sj/similarity_search/DIAMOND/blastp_Sj_protein_final_nr.out	Yes
g30972.t1	-1.21698	0.000677059	0.0115779	CAB1102483.1 unnamed protein product [Ectocarpus sp. CCAP 1310/34]	7e-71	70.6	248	100	ectocarpus sp. ccap 1310/34	/mnt/d/Sj_gene_modeling/Braker2_output/EnTAP_annotation_Sj/similarity_search/DIAMOND/blastp_Sj_protein_final_nr.out	No
g21613.t1	-1.22181	0.000106566	0.00263491	KAG5181385.1 triosephosphate isomerase [Tribonema minus]	4.8e-58	75.5	151	86.3	tribonema minus	/mnt/d/Sj_gene_modeling/Braker2_output/EnTAP_annotation_Sj/similarity_search/DIAMOND/blastp_Sj_protein_final_nr.out	Yes
g15408.t1	-1.22594	0.000298793	0.00603445	CBJ33498.1 Light harvesting complex protein [Ectocarpus siliculosus]	1.7e-98	82.3	237	100	ectocarpus siliculosus	/mnt/d/Sj_gene_modeling/Braker2_output/EnTAP_annotation_Sj/similarity_search/DIAMOND/blastp_Sj_protein_final_nr.out	Yes
g7883.t1	-1.22622	0.000950817	0.0149248	tr|D7FW04|D7FW04_ECTSI Magnesium chelatase OS=Ectocarpus siliculosus OX=2880 GN=CHLH1 PE=3 SV=1	0	91.7	1427	100	ectocarpus siliculosus	/mnt/d/Sj_gene_modeling/Braker2_output/EnTAP_annotation_Sj/similarity_search/DIAMOND/blastp_Sj_protein_final_uniprot_trembl.out	Yes
g21314.t1	-1.22629	6.67e-05	0.00177649	XP_023258307.1 elongation factor G-2, chloroplastic-like, partial [Seriola lalandi dorsalis]	8.3e-140	70	363	96.5	seriola lalandi dorsalis	/mnt/d/Sj_gene_modeling/Braker2_output/EnTAP_annotation_Sj/similarity_search/DIAMOND/blastp_Sj_protein_final_nr.out	Yes
g28864.t1	-1.22845	0.000342614	0.00668882	CBN79145.1 signal peptide peptidase [Ectocarpus siliculosus]	3.3e-199	48.1	936	88	ectocarpus siliculosus	/mnt/d/Sj_gene_modeling/Braker2_output/EnTAP_annotation_Sj/similarity_search/DIAMOND/blastp_Sj_protein_final_nr.out	Yes
g1397.t1	-1.22908	0.00170479	0.0239098	CBN79490.1 Photosystem II oxygen evolution complex protein PsbP [Ectocarpus siliculosus]	4.9e-90	74.2	236	100	ectocarpus siliculosus	/mnt/d/Sj_gene_modeling/Braker2_output/EnTAP_annotation_Sj/similarity_search/DIAMOND/blastp_Sj_protein_final_nr.out	Yes
g19148.t1	-1.22918	0.00184705	0.0254167	tr|A0A6H5JK02|A0A6H5JK02_9PHAE Beta_helix domain-containing protein OS=Ectocarpus sp. CCAP 1310/34 OX=867726 GN=ESUBFT_154_2 PE=4 SV=1	5.5e-171	74.8	437	61.1	ectocarpus sp. ccap 1310/34	/mnt/d/Sj_gene_modeling/Braker2_output/EnTAP_annotation_Sj/similarity_search/DIAMOND/blastp_Sj_protein_final_uniprot_trembl.out	Yes
g17039.t1	-1.23012	0.000419187	0.00784072	CBJ27386.1 ABC transporter ATP-binding protein [Ectocarpus siliculosus]	2.6e-285	87.3	568	84.1	ectocarpus siliculosus	/mnt/d/Sj_gene_modeling/Braker2_output/EnTAP_annotation_Sj/similarity_search/DIAMOND/blastp_Sj_protein_final_nr.out	Yes
g1335.t1	-1.2306	0.00132877	0.0197337	CBJ28020.1 conserved unknown protein [Ectocarpus siliculosus]	3.7e-183	61	562	89	ectocarpus siliculosus	/mnt/d/Sj_gene_modeling/Braker2_output/EnTAP_annotation_Sj/similarity_search/DIAMOND/blastp_Sj_protein_final_nr.out	No
g23697.t1	-1.23384	0.00093308	0.0147679	QID90270.1 sulfotransferase [Saccharina japonica]	2.2e-220	100	383	100	saccharina japonica	/mnt/d/Sj_gene_modeling/Braker2_output/EnTAP_annotation_Sj/similarity_search/DIAMOND/blastp_Sj_protein_final_nr.out	Yes
g16121.t1	-1.23483	0.00154269	0.0221726	AHN91993.1 TypA/BipA GTP binding protein [Scytosiphon lomentaria]	0	85.1	672	98.8	scytosiphon lomentaria	/mnt/d/Sj_gene_modeling/Braker2_output/EnTAP_annotation_Sj/similarity_search/DIAMOND/blastp_Sj_protein_final_nr.out	Yes
g17639.t1	-1.23686	5.85e-05	0.00158877	CBJ26276.1 probable extracellular nuclease [Ectocarpus siliculosus]	7.3e-80	42.9	490	98.8	ectocarpus siliculosus	/mnt/d/Sj_gene_modeling/Braker2_output/EnTAP_annotation_Sj/similarity_search/DIAMOND/blastp_Sj_protein_final_nr.out	Yes
g5207.t1	-1.23819	0.00202959	0.0275243	CBJ26151.1 DEAD box helicase [Ectocarpus siliculosus]	6.3e-184	55.2	790	99.3	ectocarpus siliculosus	/mnt/d/Sj_gene_modeling/Braker2_output/EnTAP_annotation_Sj/similarity_search/DIAMOND/blastp_Sj_protein_final_nr.out	Yes
g5350.t1	-1.23832	0.0031894	0.0392126	CBJ33132.1 hypothetical protein Esi_0425_0022 [Ectocarpus siliculosus]	2.5e-19	41.3	155	89.5	ectocarpus siliculosus	/mnt/d/Sj_gene_modeling/Braker2_output/EnTAP_annotation_Sj/similarity_search/DIAMOND/blastp_Sj_protein_final_nr.out	No
g7761.t1	-1.24065	0.000898071	0.0143615	CBN75623.1 phosphoglycerate kinase [Ectocarpus siliculosus]	1.4e-215	87.5	449	100	ectocarpus siliculosus	/mnt/d/Sj_gene_modeling/Braker2_output/EnTAP_annotation_Sj/similarity_search/DIAMOND/blastp_Sj_protein_final_nr.out	Yes
g21506.t1	-1.24861	0.000551713	0.00981161	tr|A0A6H5KIF4|A0A6H5KIF4_9PHAE MsrB domain-containing protein OS=Ectocarpus sp. CCAP 1310/34 OX=867726 GN=ESUBFT_435_9 PE=3 SV=1	3e-178	81.6	376	81.3	ectocarpus sp. ccap 1310/34	/mnt/d/Sj_gene_modeling/Braker2_output/EnTAP_annotation_Sj/similarity_search/DIAMOND/blastp_Sj_protein_final_uniprot_trembl.out	Yes
g1594.t1	-1.25988	0.000130955	0.00310679	XP_012083011.1 protein translocase subunit SecA, chloroplastic [Jatropha curcas]	3.7e-229	44.6	993	96.9	jatropha curcas	/mnt/d/Sj_gene_modeling/Braker2_output/EnTAP_annotation_Sj/similarity_search/DIAMOND/blastp_Sj_protein_final_plant_prot.out	Yes
g15787.t1	-1.26734	0.00167694	0.023631	tr|D7G711|D7G711_ECTSI NAD(P)-bd_dom domain-containing protein OS=Ectocarpus siliculosus OX=2880 GN=Esi_0008_0138 PE=4 SV=1	2.3e-130	75.1	354	100	ectocarpus siliculosus	/mnt/d/Sj_gene_modeling/Braker2_output/EnTAP_annotation_Sj/similarity_search/DIAMOND/blastp_Sj_protein_final_uniprot_trembl.out	Yes
g5348.t1	-1.26889	0.00301756	0.0375532	CBJ33132.1 hypothetical protein Esi_0425_0022 [Ectocarpus siliculosus]	1.6e-21	43.9	155	89.5	ectocarpus siliculosus	/mnt/d/Sj_gene_modeling/Braker2_output/EnTAP_annotation_Sj/similarity_search/DIAMOND/blastp_Sj_protein_final_nr.out	No
g13035.t1	-1.27192	0.00202127	0.0274511	tr|A0A6H5KSI6|A0A6H5KSI6_9PHAE Amino_oxidase domain-containing protein OS=Ectocarpus sp. CCAP 1310/34 OX=867726 GN=ESUBFT_544_3 PE=4 SV=1	3.3e-274	88.2	516	99.8	ectocarpus sp. ccap 1310/34	/mnt/d/Sj_gene_modeling/Braker2_output/EnTAP_annotation_Sj/similarity_search/DIAMOND/blastp_Sj_protein_final_uniprot_trembl.out	Yes
g21252.t1	-1.27209	0.000492245	0.00890507	CBJ33332.1 proton gradient regulation [Ectocarpus siliculosus]	5.5e-47	75.9	141	95.3	ectocarpus siliculosus	/mnt/d/Sj_gene_modeling/Braker2_output/EnTAP_annotation_Sj/similarity_search/DIAMOND/blastp_Sj_protein_final_nr.out	Yes
g976.t1	-1.27308	0.00341296	0.0411776	CBJ28979.1 expressed unknown protein [Ectocarpus siliculosus]	2.4e-19	41.1	146	100	ectocarpus siliculosus	/mnt/d/Sj_gene_modeling/Braker2_output/EnTAP_annotation_Sj/similarity_search/DIAMOND/blastp_Sj_protein_final_nr.out	No
g13371.t1	-1.27505	0.00401367	0.0464921	XP_028191594.1 flagellar radial spoke protein 5-like isoform X1 [Glycine soja]	2.7e-88	46.3	404	92.2	glycine soja	/mnt/d/Sj_gene_modeling/Braker2_output/EnTAP_annotation_Sj/similarity_search/DIAMOND/blastp_Sj_protein_final_plant_prot.out	Yes
g17019.t1	-1.27807	0.000418545	0.00784072	CAB1102326.1 PGLP [Ectocarpus sp. CCAP 1310/34]	1.1e-156	85.3	327	99	ectocarpus sp. ccap 1310/34	/mnt/d/Sj_gene_modeling/Braker2_output/EnTAP_annotation_Sj/similarity_search/DIAMOND/blastp_Sj_protein_final_nr.out	Yes
g17018.t1	-1.27807	0.000418545	0.00784072	CAB1102326.1 PGLP [Ectocarpus sp. CCAP 1310/34]	1.1e-156	85.3	327	99	ectocarpus sp. ccap 1310/34	/mnt/d/Sj_gene_modeling/Braker2_output/EnTAP_annotation_Sj/similarity_search/DIAMOND/blastp_Sj_protein_final_nr.out	Yes
g8931.t1	-1.28064	0.000372361	0.00715039	CBJ29786.1 conserved unknown protein [Ectocarpus siliculosus]	9.3e-214	53.9	990	80.9	ectocarpus siliculosus	/mnt/d/Sj_gene_modeling/Braker2_output/EnTAP_annotation_Sj/similarity_search/DIAMOND/blastp_Sj_protein_final_nr.out	No
g9653.t1	-1.28078	0.00093347	0.0147679	CBJ49045.1 epimerase/dehydrogenase [Ectocarpus siliculosus]	3.2e-109	80.2	273	100	ectocarpus siliculosus	/mnt/d/Sj_gene_modeling/Braker2_output/EnTAP_annotation_Sj/similarity_search/DIAMOND/blastp_Sj_protein_final_nr.out	Yes
g18774.t1	-1.28724	0.00024718	0.00513598	CBN76650.1 FtsH protease [Ectocarpus siliculosus]	0	90.5	739	100	ectocarpus siliculosus	/mnt/d/Sj_gene_modeling/Braker2_output/EnTAP_annotation_Sj/similarity_search/DIAMOND/blastp_Sj_protein_final_nr.out	Yes
g19461.t1	-1.2899	0.000128626	0.00308274	XP_005844094.1 hypothetical protein CHLNCDRAFT_139511 [Chlorella variabilis]	5.3e-62	45.2	345	85.6	chlorella variabilis	/mnt/d/Sj_gene_modeling/Braker2_output/EnTAP_annotation_Sj/similarity_search/DIAMOND/blastp_Sj_protein_final_plant_prot.out	No
g16117.t1	-1.29078	0.000101582	0.00252756	CBN74304.1 conserved unknown protein [Ectocarpus siliculosus]	1.5e-179	49.1	821	88.5	ectocarpus siliculosus	/mnt/d/Sj_gene_modeling/Braker2_output/EnTAP_annotation_Sj/similarity_search/DIAMOND/blastp_Sj_protein_final_nr.out	No
g9946.t1	-1.29217	0.00171029	0.0239211	CAB1117275.1 unnamed protein product [Ectocarpus sp. CCAP 1310/34]	7.6e-102	64.1	429	100	ectocarpus sp. ccap 1310/34	/mnt/d/Sj_gene_modeling/Braker2_output/EnTAP_annotation_Sj/similarity_search/DIAMOND/blastp_Sj_protein_final_nr.out	No
g20122.t1	-1.29349	0.001111	0.0169563	tr|A0A6H5L6X8|A0A6H5L6X8_9PHAE STI1 domain-containing protein OS=Ectocarpus sp. CCAP 1310/34 OX=867726 GN=ESUBFT_979_4 PE=4 SV=1	1.1e-64	63.1	249	100	ectocarpus sp. ccap 1310/34	/mnt/d/Sj_gene_modeling/Braker2_output/EnTAP_annotation_Sj/similarity_search/DIAMOND/blastp_Sj_protein_final_uniprot_trembl.out	Yes
g25270.t1	-1.29513	0.000244039	0.00508198	CBN79580.1 Light harvesting complex protein [Ectocarpus siliculosus]	3.1e-97	80.9	236	100	ectocarpus siliculosus	/mnt/d/Sj_gene_modeling/Braker2_output/EnTAP_annotation_Sj/similarity_search/DIAMOND/blastp_Sj_protein_final_nr.out	Yes
g10977.t1	-1.29707	0.00114259	0.0173536	CAB1117472.1 unnamed protein product [Ectocarpus sp. CCAP 1310/34]	5.6e-160	56.5	635	97.2	ectocarpus sp. ccap 1310/34	/mnt/d/Sj_gene_modeling/Braker2_output/EnTAP_annotation_Sj/similarity_search/DIAMOND/blastp_Sj_protein_final_nr.out	No
g8519.t1	-1.29798	0.000934659	0.0147679	CBJ29459.1 Sedoheptulose-bisphosphatase [Ectocarpus siliculosus]	9.4e-184	88.8	383	100	ectocarpus siliculosus	/mnt/d/Sj_gene_modeling/Braker2_output/EnTAP_annotation_Sj/similarity_search/DIAMOND/blastp_Sj_protein_final_nr.out	Yes
g20059.t1	-1.30703	2.52e-05	0.000782107	tr|A0A6H5KYA6|A0A6H5KYA6_9PHAE TPT domain-containing protein OS=Ectocarpus sp. CCAP 1310/34 OX=867726 GN=ESUBFT_726_9 PE=4 SV=1	9.6e-168	79.6	412	100	ectocarpus sp. ccap 1310/34	/mnt/d/Sj_gene_modeling/Braker2_output/EnTAP_annotation_Sj/similarity_search/DIAMOND/blastp_Sj_protein_final_uniprot_trembl.out	Yes
g5984.t1	-1.30834	0.000223948	0.00473263	CBJ29582.1 Cytochrome b6-f complex iron-sulfur subunit [Ectocarpus siliculosus]	4.4e-96	85.8	225	99.6	ectocarpus siliculosus	/mnt/d/Sj_gene_modeling/Braker2_output/EnTAP_annotation_Sj/similarity_search/DIAMOND/blastp_Sj_protein_final_nr.out	Yes
g16912.t1	-1.30916	0.0023152	0.0306657	tr|D7FNN4|D7FNN4_ECTSI Methyltransf_25 domain-containing protein OS=Ectocarpus siliculosus OX=2880 GN=Esi_0018_0139 PE=3 SV=1	2.7e-30	68.9	103	66	ectocarpus siliculosus	/mnt/d/Sj_gene_modeling/Braker2_output/EnTAP_annotation_Sj/similarity_search/DIAMOND/blastp_Sj_protein_final_uniprot_trembl.out	Yes
g8927.t1	-1.3098	0.000557266	0.00988095	tr|A0A6H5L527|A0A6H5L527_9PHAE PAP_fibrillin domain-containing protein OS=Ectocarpus sp. CCAP 1310/34 OX=867726 GN=ESUBFT_904_11 PE=4 SV=1	2.4e-101	69.8	295	100	ectocarpus sp. ccap 1310/34	/mnt/d/Sj_gene_modeling/Braker2_output/EnTAP_annotation_Sj/similarity_search/DIAMOND/blastp_Sj_protein_final_uniprot_trembl.out	Yes
g26823.t1	-1.31336	0.000114307	0.00278951	CBJ31718.1 Light harvesting complex protein [Ectocarpus siliculosus]	1.7e-123	88.5	253	98.1	ectocarpus siliculosus	/mnt/d/Sj_gene_modeling/Braker2_output/EnTAP_annotation_Sj/similarity_search/DIAMOND/blastp_Sj_protein_final_nr.out	Yes
g12143.t1	-1.32408	0.00127975	0.019066	CBJ29395.1 conserved unknown protein [Ectocarpus siliculosus]	3.8e-99	74.3	261	98.9	ectocarpus siliculosus	/mnt/d/Sj_gene_modeling/Braker2_output/EnTAP_annotation_Sj/similarity_search/DIAMOND/blastp_Sj_protein_final_nr.out	No
g27457.t1	-1.32713	0.00425066	0.0483997	CBN75910.1 haloacid dehalogenase-like hydrolase [Ectocarpus siliculosus]	6.2e-124	69.4	359	97	ectocarpus siliculosus	/mnt/d/Sj_gene_modeling/Braker2_output/EnTAP_annotation_Sj/similarity_search/DIAMOND/blastp_Sj_protein_final_nr.out	Yes
g14243.t1	-1.3314	0.00182019	0.0251207	CBN74857.1 conserved unknown protein [Ectocarpus siliculosus]	1.5e-59	61.4	246	100	ectocarpus siliculosus	/mnt/d/Sj_gene_modeling/Braker2_output/EnTAP_annotation_Sj/similarity_search/DIAMOND/blastp_Sj_protein_final_nr.out	No
g19409.t1	-1.33536	0.00084882	0.0137854	CAB1119769.1 unnamed protein product [Ectocarpus sp. CCAP 1310/34]	2.2e-161	63.6	582	50.3	ectocarpus sp. ccap 1310/34	/mnt/d/Sj_gene_modeling/Braker2_output/EnTAP_annotation_Sj/similarity_search/DIAMOND/blastp_Sj_protein_final_nr.out	No
g25080.t1	-1.33944	0.000127526	0.00306423	CBN74091.1 Adenylate kinase family protein [Ectocarpus siliculosus]	5.3e-183	78.5	413	95.1	ectocarpus siliculosus	/mnt/d/Sj_gene_modeling/Braker2_output/EnTAP_annotation_Sj/similarity_search/DIAMOND/blastp_Sj_protein_final_nr.out	Yes
g8897.t1	-1.34332	0.00141088	0.0206907	CAB1109818.1 unnamed protein product [Ectocarpus sp. CCAP 1310/34]	2.1e-39	30.5	488	60.3	ectocarpus sp. ccap 1310/34	/mnt/d/Sj_gene_modeling/Braker2_output/EnTAP_annotation_Sj/similarity_search/DIAMOND/blastp_Sj_protein_final_nr.out	No
g28453.t1	-1.34384	0.000415387	0.00781645	CBJ26629.1 conserved unknown protein [Ectocarpus siliculosus]	3.9e-42	63.4	145	60.9	ectocarpus siliculosus	/mnt/d/Sj_gene_modeling/Braker2_output/EnTAP_annotation_Sj/similarity_search/DIAMOND/blastp_Sj_protein_final_nr.out	No
g13033.t1	-1.34535	0.00403547	0.0465888	CBN78984.1 ribosomal protein rpS22, plastidal [Ectocarpus siliculosus]	2.1e-92	72.2	277	100	ectocarpus siliculosus	/mnt/d/Sj_gene_modeling/Braker2_output/EnTAP_annotation_Sj/similarity_search/DIAMOND/blastp_Sj_protein_final_nr.out	Yes
g3775.t1	-1.34647	0.000690121	0.0117584	KAG8460293.1 hypothetical protein KFE25_011784 [Diacronema lutheri]	2.2e-27	33.5	227	90.4	diacronema lutheri	/mnt/d/Sj_gene_modeling/Braker2_output/EnTAP_annotation_Sj/similarity_search/DIAMOND/blastp_Sj_protein_final_nr.out	No
g30857.t1	-1.34799	1.33e-05	0.000451988	CBJ25800.1 alkaline phosphatase [Ectocarpus siliculosus]	1.3e-144	63.5	416	98.6	ectocarpus siliculosus	/mnt/d/Sj_gene_modeling/Braker2_output/EnTAP_annotation_Sj/similarity_search/DIAMOND/blastp_Sj_protein_final_nr.out	Yes
g32329.t1	-1.35152	0.000618043	0.0107802	tr|A0A6H5K4V1|A0A6H5K4V1_9PHAE Sulfatase domain-containing protein OS=Ectocarpus sp. CCAP 1310/34 OX=867726 GN=ESUBFT_284_3 PE=3 SV=1	4.2e-212	62.1	567	70.6	ectocarpus sp. ccap 1310/34	/mnt/d/Sj_gene_modeling/Braker2_output/EnTAP_annotation_Sj/similarity_search/DIAMOND/blastp_Sj_protein_final_uniprot_trembl.out	Yes
g21996.t1	-1.35446	0.0036945	0.0437689	CBJ27726.1 expressed unknown protein [Ectocarpus siliculosus]	3.4e-35	63.9	133	99.3	ectocarpus siliculosus	/mnt/d/Sj_gene_modeling/Braker2_output/EnTAP_annotation_Sj/similarity_search/DIAMOND/blastp_Sj_protein_final_nr.out	No
g1591.t1	-1.35782	0.000760016	0.0126401	tr|D8LR83|D8LR83_ECTSI PEROXIDASE_4 domain-containing protein OS=Ectocarpus siliculosus OX=2880 GN=Esi_0064_0006 PE=3 SV=1	5.6e-134	76.9	333	100	ectocarpus siliculosus	/mnt/d/Sj_gene_modeling/Braker2_output/EnTAP_annotation_Sj/similarity_search/DIAMOND/blastp_Sj_protein_final_uniprot_trembl.out	Yes
g7441.t1	-1.35825	4.93e-05	0.00139545	CBJ32554.1 EsV-1-163 [Ectocarpus siliculosus]	9.4e-106	74	265	100	ectocarpus siliculosus	/mnt/d/Sj_gene_modeling/Braker2_output/EnTAP_annotation_Sj/similarity_search/DIAMOND/blastp_Sj_protein_final_nr.out	Yes
g17861.t1	-1.3607	0.00255319	0.0334538	XP_002984063.2 uncharacterized protein LOC9644514 [Selaginella moellendorffii]	3.2e-55	51.2	211	78.1	selaginella moellendorffii	/mnt/d/Sj_gene_modeling/Braker2_output/EnTAP_annotation_Sj/similarity_search/DIAMOND/blastp_Sj_protein_final_plant_prot.out	No
g10175.t1	-1.36196	8.13e-05	0.00207547	CAB1098529.1 unnamed protein product [Ectocarpus sp. CCAP 1310/34]	4.7e-65	67.5	206	100	ectocarpus sp. ccap 1310/34	/mnt/d/Sj_gene_modeling/Braker2_output/EnTAP_annotation_Sj/similarity_search/DIAMOND/blastp_Sj_protein_final_nr.out	No
g24654.t1	-1.3655	0.000208234	0.00448588	sp|Q40296|FCPB_MACPY Fucoxanthin-chlorophyll a-c binding protein B, chloroplastic OS=Macrocystis pyrifera OX=35122 GN=FCPB PE=2 SV=1	1.7e-74	66.8	217	99.5	macrocystis pyrifera	/mnt/d/Sj_gene_modeling/Braker2_output/EnTAP_annotation_Sj/similarity_search/DIAMOND/blastp_Sj_protein_final_uniprot_sprot.out	Yes		GO:0016021-integral component of membrane(L=4),GO:0030076-light-harvesting complex(L=4),	GO:0016168-chlorophyll binding(L=4),	|EMBL; U10064; AAC49017.1; -; mRNA.|PIR; S53819; S53819.|SMR; Q40296; -.|PRIDE; Q40296; -.|Gene3D; 1.10.3460.10; -; 1.|InterPro; IPR001344; Chloro_AB-bd_pln.|InterPro; IPR022796; Chloroa_b-bind.|InterPro; IPR023329; Chlorophyll_a/b-bd_dom_sf.|PANTHER; PTHR21649; PTHR21649; 1.|Pfam; PF00504; Chloroa_b-bind; 1.	|-!- FUNCTION: The light-harvesting complex (LHC) functions as a light| receptor, it captures and delivers excitation energy to photosystems| with which it is closely associated. Energy is transferred from the| carotenoid and chlorophyll C (or B) to chlorophyll A and the| photosynthetic reaction centers where it is used to synthesize ATP and| reducing power.|-!- SUBUNIT: The LHC complex of chromo…
g24368.t1	-1.36649	0.000256656	0.00530933	CBN79103.1 conserved unknown protein [Ectocarpus siliculosus]	2.2e-68	70	223	100	ectocarpus siliculosus	/mnt/d/Sj_gene_modeling/Braker2_output/EnTAP_annotation_Sj/similarity_search/DIAMOND/blastp_Sj_protein_final_nr.out	No
g21830.t1	-1.36777	0.000191954	0.00417814	CBJ32686.1 superoxide dismutase [Ectocarpus siliculosus]	6.5e-85	57.7	317	98.1	ectocarpus siliculosus	/mnt/d/Sj_gene_modeling/Braker2_output/EnTAP_annotation_Sj/similarity_search/DIAMOND/blastp_Sj_protein_final_nr.out	Yes
g23738.t1	-1.37129	0.000154389	0.0035116	tr|A0A6H5KXW8|A0A6H5KXW8_9PHAE PDZ domain-containing protein OS=Ectocarpus sp. CCAP 1310/34 OX=867726 GN=ESUBFT_68_25 PE=4 SV=1	3.8e-70	71.2	222	100	ectocarpus sp. ccap 1310/34	/mnt/d/Sj_gene_modeling/Braker2_output/EnTAP_annotation_Sj/similarity_search/DIAMOND/blastp_Sj_protein_final_uniprot_trembl.out	Yes
g23470.t1	-1.37333	6.83e-05	0.00179275	CAB1119544.1 TYR [Ectocarpus sp. CCAP 1310/34]	2e-212	72	457	100	ectocarpus sp. ccap 1310/34	/mnt/d/Sj_gene_modeling/Braker2_output/EnTAP_annotation_Sj/similarity_search/DIAMOND/blastp_Sj_protein_final_nr.out	Yes
g3712.t1	-1.37652	1.57e-05	0.000519425	CAB1105754.1 unnamed protein product [Ectocarpus sp. CCAP 1310/34]	1.1e-89	72.8	246	100	ectocarpus sp. ccap 1310/34	/mnt/d/Sj_gene_modeling/Braker2_output/EnTAP_annotation_Sj/similarity_search/DIAMOND/blastp_Sj_protein_final_nr.out	No
g27793.t1	-1.38069	0.000318857	0.00627884	XP_001416358.1 BASS family transporter: sodium ion/bile acid, partial [Ostreococcus lucimarinus CCE9901]	2.5e-28	32.9	286	80.5	ostreococcus lucimarinus cce9901	/mnt/d/Sj_gene_modeling/Braker2_output/EnTAP_annotation_Sj/similarity_search/DIAMOND/blastp_Sj_protein_final_plant_prot.out	Yes
g29188.t1	-1.38396	0.000242595	0.00506315	CBN74703.1 Fructose-bisphosphatase [Ectocarpus siliculosus]	1.7e-194	86.7	407	100	ectocarpus siliculosus	/mnt/d/Sj_gene_modeling/Braker2_output/EnTAP_annotation_Sj/similarity_search/DIAMOND/blastp_Sj_protein_final_nr.out	Yes
g21614.t1	-1.38908	0.00107716	0.0164666	tr|D7FSR6|D7FSR6_ECTSI Triosephosphate isomerase OS=Ectocarpus siliculosus OX=2880 GN=TPI PE=3 SV=1	1e-24	33.7	261	73.5	ectocarpus siliculosus	/mnt/d/Sj_gene_modeling/Braker2_output/EnTAP_annotation_Sj/similarity_search/DIAMOND/blastp_Sj_protein_final_uniprot_trembl.out	Yes
g5812.t1	-1.40186	0.000116238	0.00282927	CBN79211.1 TYRosinase family member (tyr-4) [Ectocarpus siliculosus]	2.8e-157	50.9	521	96.6	ectocarpus siliculosus	/mnt/d/Sj_gene_modeling/Braker2_output/EnTAP_annotation_Sj/similarity_search/DIAMOND/blastp_Sj_protein_final_nr.out	Yes
g31336.t1	-1.40243	0.00125585	0.0187894	CBN75056.1 Transmembrane receptor kinase [Ectocarpus siliculosus]	1.4e-149	32.7	1321	97.9	ectocarpus siliculosus	/mnt/d/Sj_gene_modeling/Braker2_output/EnTAP_annotation_Sj/similarity_search/DIAMOND/blastp_Sj_protein_final_nr.out	Yes
g19305.t1	-1.41257	1.39e-05	0.000466737	tr|A0A6H5L426|A0A6H5L426_9PHAE NAD(P)-bd_dom domain-containing protein OS=Ectocarpus sp. CCAP 1310/34 OX=867726 GN=ESUBFT_838_4 PE=4 SV=1	3.2e-108	71.3	310	87.9	ectocarpus sp. ccap 1310/34	/mnt/d/Sj_gene_modeling/Braker2_output/EnTAP_annotation_Sj/similarity_search/DIAMOND/blastp_Sj_protein_final_uniprot_trembl.out	Yes
g16465.t1	-1.41289	0.000155496	0.00352117	ACE80197.1 chloroplast light harvesting protein lhcf5 [Saccharina japonica]	6.5e-113	100	218	100	saccharina japonica	/mnt/d/Sj_gene_modeling/Braker2_output/EnTAP_annotation_Sj/similarity_search/DIAMOND/blastp_Sj_protein_final_nr.out	Yes
g7757.t1	-1.41667	5.53e-05	0.0015275	tr|A0A6H5JQR1|A0A6H5JQR1_9PHAE Ferredoxin--NADP(+) reductase OS=Ectocarpus sp. CCAP 1310/34 OX=867726 GN=ESUBFT_1596_3 PE=3 SV=1	2.5e-194	85.2	385	100	ectocarpus sp. ccap 1310/34	/mnt/d/Sj_gene_modeling/Braker2_output/EnTAP_annotation_Sj/similarity_search/DIAMOND/blastp_Sj_protein_final_uniprot_trembl.out	Yes
g15940.t1	-1.41781	0.00159677	0.0227753	CBJ27055.1 conserved unknown protein [Ectocarpus siliculosus]	5.6e-29	58.7	402	85.6	ectocarpus siliculosus	/mnt/d/Sj_gene_modeling/Braker2_output/EnTAP_annotation_Sj/similarity_search/DIAMOND/blastp_Sj_protein_final_nr.out	No
g20989.t1	-1.41821	0.00275813	0.0356995	CBJ27063.1 expressed unknown protein [Ectocarpus siliculosus]	5.5e-34	30.3	320	90.5	ectocarpus siliculosus	/mnt/d/Sj_gene_modeling/Braker2_output/EnTAP_annotation_Sj/similarity_search/DIAMOND/blastp_Sj_protein_final_nr.out	No
g31914.t1	-1.42275	9.69e-05	0.00242916	CBJ32007.1 Light harvesting complex protein [Ectocarpus siliculosus]	2.1e-84	78.8	212	100	ectocarpus siliculosus	/mnt/d/Sj_gene_modeling/Braker2_output/EnTAP_annotation_Sj/similarity_search/DIAMOND/blastp_Sj_protein_final_nr.out	Yes
g11480.t1	-1.42306	0.00147788	0.0215384	tr|D7G216|D7G216_ECTSI DOMON domain-containing protein OS=Ectocarpus siliculosus OX=2880 GN=Esi_0460_0007 PE=3 SV=1	1.4e-142	52.1	507	87.1	ectocarpus siliculosus	/mnt/d/Sj_gene_modeling/Braker2_output/EnTAP_annotation_Sj/similarity_search/DIAMOND/blastp_Sj_protein_final_uniprot_trembl.out	Yes
g214.t1	-1.42899	4.46e-06	0.000176455	CBN80023.1 ATP phosphoribosyltransferase [Ectocarpus siliculosus]	6.9e-145	86.1	303	100	ectocarpus siliculosus	/mnt/d/Sj_gene_modeling/Braker2_output/EnTAP_annotation_Sj/similarity_search/DIAMOND/blastp_Sj_protein_final_nr.out	Yes
g8520.t1	-1.42941	0.000138455	0.00325996	tr|D7FKR1|D7FKR1_ECTSI GTP 3',8-cyclase OS=Ectocarpus siliculosus OX=2880 GN=Esi_0147_0053 PE=3 SV=1	2e-193	91.9	369	100	ectocarpus siliculosus	/mnt/d/Sj_gene_modeling/Braker2_output/EnTAP_annotation_Sj/similarity_search/DIAMOND/blastp_Sj_protein_final_uniprot_trembl.out	Yes
g5811.t1	-1.42988	3.68e-05	0.00107704	CBN79211.1 TYRosinase family member (tyr-4) [Ectocarpus siliculosus]	2.3e-218	52.9	715	97	ectocarpus siliculosus	/mnt/d/Sj_gene_modeling/Braker2_output/EnTAP_annotation_Sj/similarity_search/DIAMOND/blastp_Sj_protein_final_nr.out	Yes
g31120.t1	-1.43204	0.000453617	0.00835136	tr|A0A7V5VCI2|A0A7V5VCI2_9BACT Carbamoyl-phosphate synthase (glutamine-hydrolyzing) (Fragment) OS=Bacteroidetes bacterium OX=1898104 GN=carB PE=3 SV=1	2.2e-121	57.4	394	97.7	bacteroidetes bacterium	/mnt/d/Sj_gene_modeling/Braker2_output/EnTAP_annotation_Sj/similarity_search/DIAMOND/blastp_Sj_protein_final_uniprot_trembl.out	Yes
g16600.t1	-1.44461	7.46e-06	0.000271003	CBN79977.1 conserved unknown protein [Ectocarpus siliculosus]	7.3e-64	74.4	164	98.2	ectocarpus siliculosus	/mnt/d/Sj_gene_modeling/Braker2_output/EnTAP_annotation_Sj/similarity_search/DIAMOND/blastp_Sj_protein_final_nr.out	No
g30408.t1	-1.45004	0.0029473	0.0371225	tr|A0A6H5KV05|A0A6H5KV05_9PHAE 2Fe-2S ferredoxin-type domain-containing protein OS=Ectocarpus sp. CCAP 1310/34 OX=867726 GN=ESUBFT_643_4 PE=4 SV=1	3.7e-51	72.7	165	99.4	ectocarpus sp. ccap 1310/34	/mnt/d/Sj_gene_modeling/Braker2_output/EnTAP_annotation_Sj/similarity_search/DIAMOND/blastp_Sj_protein_final_uniprot_trembl.out	Yes
g20091.t1	-1.45482	0.00311558	0.0385172	tr|A0A6H5LDE6|A0A6H5LDE6_9PHAE Ion_trans domain-containing protein OS=Ectocarpus sp. CCAP 1310/34 OX=867726 GN=ESUBFT_933_4 PE=4 SV=1	6.4e-226	40	1267	62.1	ectocarpus sp. ccap 1310/34	/mnt/d/Sj_gene_modeling/Braker2_output/EnTAP_annotation_Sj/similarity_search/DIAMOND/blastp_Sj_protein_final_uniprot_trembl.out	Yes
g12284.t1	-1.45936	5.47e-05	0.0015211	XP_036424812.1 retinol dehydrogenase 1 [Colossoma macropomum]	4.6e-32	34	312	99.7	colossoma macropomum	/mnt/d/Sj_gene_modeling/Braker2_output/EnTAP_annotation_Sj/similarity_search/DIAMOND/blastp_Sj_protein_final_nr.out	Yes
g30888.t1	-1.46323	0.000658261	0.0113034	CBJ28819.1 conserved unknown protein [Ectocarpus siliculosus]	7.4e-76	74.8	274	82.7	ectocarpus siliculosus	/mnt/d/Sj_gene_modeling/Braker2_output/EnTAP_annotation_Sj/similarity_search/DIAMOND/blastp_Sj_protein_final_nr.out	No
g12412.t1	-1.46379	0.000638172	0.0110747	tr|A0A6H5LDE6|A0A6H5LDE6_9PHAE Ion_trans domain-containing protein OS=Ectocarpus sp. CCAP 1310/34 OX=867726 GN=ESUBFT_933_4 PE=4 SV=1	2e-276	46.8	1254	99	ectocarpus sp. ccap 1310/34	/mnt/d/Sj_gene_modeling/Braker2_output/EnTAP_annotation_Sj/similarity_search/DIAMOND/blastp_Sj_protein_final_uniprot_trembl.out	Yes
g23453.t1	-1.47323	8.82e-05	0.0022395	CAB1116998.1 unnamed protein product [Ectocarpus sp. CCAP 1310/34]	3.4e-29	75.7	206	71.7	ectocarpus sp. ccap 1310/34	/mnt/d/Sj_gene_modeling/Braker2_output/EnTAP_annotation_Sj/similarity_search/DIAMOND/blastp_Sj_protein_final_nr.out	No
g4257.t1	-1.47512	0.000557787	0.00988095	CBN79231.1 tyrosinase-like protein 2 [Ectocarpus siliculosus]	1.8e-212	63.1	531	97.6	ectocarpus siliculosus	/mnt/d/Sj_gene_modeling/Braker2_output/EnTAP_annotation_Sj/similarity_search/DIAMOND/blastp_Sj_protein_final_nr.out	Yes
g30679.t1	-1.47719	0.000378223	0.00720392	CBJ32652.1 conserved unknown protein [Ectocarpus siliculosus]	5.2e-75	76.3	190	90.9	ectocarpus siliculosus	/mnt/d/Sj_gene_modeling/Braker2_output/EnTAP_annotation_Sj/similarity_search/DIAMOND/blastp_Sj_protein_final_nr.out	No
g14210.t1	-1.47782	0.000551082	0.00981161	tr|A0A6H5L1V3|A0A6H5L1V3_9PHAE F5/8 type C domain-containing protein OS=Ectocarpus sp. CCAP 1310/34 OX=867726 GN=ESUBFT_79_17 PE=4 SV=1	3.3e-28	33	321	91.9	ectocarpus sp. ccap 1310/34	/mnt/d/Sj_gene_modeling/Braker2_output/EnTAP_annotation_Sj/similarity_search/DIAMOND/blastp_Sj_protein_final_uniprot_trembl.out	Yes
g16685.t1	-1.49201	5.5e-05	0.00152503	tr|A0A6H5JMK7|A0A6H5JMK7_9PHAE Sigma70_r2 domain-containing protein OS=Ectocarpus sp. CCAP 1310/34 OX=867726 GN=ESUBFT_166_17 PE=3 SV=1	4.8e-91	60.4	321	66.8	ectocarpus sp. ccap 1310/34	/mnt/d/Sj_gene_modeling/Braker2_output/EnTAP_annotation_Sj/similarity_search/DIAMOND/blastp_Sj_protein_final_uniprot_trembl.out	Yes
g21278.t1	-1.49649	0.000303795	0.00608304	CBN77018.1 Sir2-type regulatory transcription factor silent information regulator protein [Ectocarpus siliculosus]	5.7e-125	64.9	390	100	ectocarpus siliculosus	/mnt/d/Sj_gene_modeling/Braker2_output/EnTAP_annotation_Sj/similarity_search/DIAMOND/blastp_Sj_protein_final_nr.out	Yes
g22136.t1	-1.50263	9.06e-06	0.000318924	tr|Q9FEP4|Q9FEP4_SACLA Light harvesting protein lhcf4 OS=Saccharina latissima OX=309358 GN=lhcf4 PE=2 SV=1	3.5e-92	81.7	219	100	saccharina latissima	/mnt/d/Sj_gene_modeling/Braker2_output/EnTAP_annotation_Sj/similarity_search/DIAMOND/blastp_Sj_protein_final_uniprot_trembl.out	Yes
g5408.t1	-1.50293	0.00350339	0.0420136	CBN79151.1 conserved unknown protein [Ectocarpus siliculosus]	4.1e-143	63.1	434	96.5	ectocarpus siliculosus	/mnt/d/Sj_gene_modeling/Braker2_output/EnTAP_annotation_Sj/similarity_search/DIAMOND/blastp_Sj_protein_final_nr.out	No
g978.t1	-1.50732	0.000159739	0.00358973	CBJ33829.1 hypothetical protein Esi_0635_0001 [Ectocarpus siliculosus]	8.7e-44	42.6	209	85.7	ectocarpus siliculosus	/mnt/d/Sj_gene_modeling/Braker2_output/EnTAP_annotation_Sj/similarity_search/DIAMOND/blastp_Sj_protein_final_nr.out	No
g27689.t1	-1.50886	7.59e-06	0.000274739	CBN74056.1 conserved unknown protein [Ectocarpus siliculosus]	6.2e-53	81.9	182	59	ectocarpus siliculosus	/mnt/d/Sj_gene_modeling/Braker2_output/EnTAP_annotation_Sj/similarity_search/DIAMOND/blastp_Sj_protein_final_nr.out	No
g10191.t1	-1.50923	2.64e-05	0.00081198	XP_007514377.1 aminotransferase, DegT/DnrJ/EryC1/StrS family protein [Bathycoccus prasinos]	1.9e-94	58.4	279	85	bathycoccus prasinos	/mnt/d/Sj_gene_modeling/Braker2_output/EnTAP_annotation_Sj/similarity_search/DIAMOND/blastp_Sj_protein_final_plant_prot.out	Yes
g28001.t1	-1.53689	0.000214229	0.00454194	CAB1111138.1 unnamed protein product [Ectocarpus sp. CCAP 1310/34]	1.8e-39	46.7	229	55.4	ectocarpus sp. ccap 1310/34	/mnt/d/Sj_gene_modeling/Braker2_output/EnTAP_annotation_Sj/similarity_search/DIAMOND/blastp_Sj_protein_final_nr.out	No
g5815.t1	-1.53865	0.000647899	0.011202	CAB1105720.1 unnamed protein product [Ectocarpus sp. CCAP 1310/34]	1.3e-36	48.1	183	64.2	ectocarpus sp. ccap 1310/34	/mnt/d/Sj_gene_modeling/Braker2_output/EnTAP_annotation_Sj/similarity_search/DIAMOND/blastp_Sj_protein_final_nr.out	No
g12692.t1	-1.5436	0.000730254	0.0123079	CBJ25953.1 Dihydroflavonol-4-reductase [Ectocarpus siliculosus]	3.4e-98	72.5	280	100	ectocarpus siliculosus	/mnt/d/Sj_gene_modeling/Braker2_output/EnTAP_annotation_Sj/similarity_search/DIAMOND/blastp_Sj_protein_final_nr.out	Yes
g20623.t1	-1.54366	0.0019427	0.0264993	CBN79619.1 pyruvate dehydrogenase kinase [Ectocarpus siliculosus]	4.9e-193	81.4	413	65.4	ectocarpus siliculosus	/mnt/d/Sj_gene_modeling/Braker2_output/EnTAP_annotation_Sj/similarity_search/DIAMOND/blastp_Sj_protein_final_nr.out	Yes
g898.t1	-1.54885	6.77e-06	0.000252872	tr|A0A6H5KN11|A0A6H5KN11_9PHAE Ribulose-phosphate 3-epimerase OS=Ectocarpus sp. CCAP 1310/34 OX=867726 GN=ESUBFT_48_9 PE=3 SV=1	6.9e-133	87.2	281	100	ectocarpus sp. ccap 1310/34	/mnt/d/Sj_gene_modeling/Braker2_output/EnTAP_annotation_Sj/similarity_search/DIAMOND/blastp_Sj_protein_final_uniprot_trembl.out	Yes
g25040.t1	-1.55028	0.000195589	0.00423294	CAB1118535.1 LHCP [Ectocarpus sp. CCAP 1310/34]	6.2e-95	82.7	220	100	ectocarpus sp. ccap 1310/34	/mnt/d/Sj_gene_modeling/Braker2_output/EnTAP_annotation_Sj/similarity_search/DIAMOND/blastp_Sj_protein_final_nr.out	Yes
g27451.t1	-1.55129	0.000337102	0.00660876	CAB1112696.1 unnamed protein product [Ectocarpus sp. CCAP 1310/34]	5.8e-119	78.2	271	100	ectocarpus sp. ccap 1310/34	/mnt/d/Sj_gene_modeling/Braker2_output/EnTAP_annotation_Sj/similarity_search/DIAMOND/blastp_Sj_protein_final_nr.out	No
g2133.t1	-1.5605	1.87e-05	0.000609721	XP_031500472.1 phosphoglycerate kinase 3, cytosolic [Nymphaea colorata]	4.3e-126	57.6	436	99.8	nymphaea colorata	/mnt/d/Sj_gene_modeling/Braker2_output/EnTAP_annotation_Sj/similarity_search/DIAMOND/blastp_Sj_protein_final_plant_prot.out	Yes
g30685.t1	-1.56776	0.00286867	0.0364753	CBJ25988.1 tetracycline-efflux transporter [Ectocarpus siliculosus]	3.4e-113	49.3	501	83.7	ectocarpus siliculosus	/mnt/d/Sj_gene_modeling/Braker2_output/EnTAP_annotation_Sj/similarity_search/DIAMOND/blastp_Sj_protein_final_nr.out	Yes
g18322.t1	-1.57553	7.78e-06	0.00027994	CBJ29161.1 conserved unknown protein [Ectocarpus siliculosus]	5e-99	73.9	268	98.9	ectocarpus siliculosus	/mnt/d/Sj_gene_modeling/Braker2_output/EnTAP_annotation_Sj/similarity_search/DIAMOND/blastp_Sj_protein_final_nr.out	No
g27624.t1	-1.58386	0.000821544	0.0134302	CBN78292.1 Glycosyltransferase, family GT47 [Ectocarpus siliculosus]	3.6e-125	56	432	77	ectocarpus siliculosus	/mnt/d/Sj_gene_modeling/Braker2_output/EnTAP_annotation_Sj/similarity_search/DIAMOND/blastp_Sj_protein_final_nr.out	Yes
g29758.t1	-1.59056	0.000212677	0.00452954	tr|A0A2Z2NV62|A0A2Z2NV62_9GAMM Uncharacterized protein OS=Granulosicoccus antarcticus IMCC3135 OX=1192854 GN=IMCC3135_12960 PE=4 SV=1	2.3e-108	55.2	397	93.3	granulosicoccus antarcticus imcc3135	/mnt/d/Sj_gene_modeling/Braker2_output/EnTAP_annotation_Sj/similarity_search/DIAMOND/blastp_Sj_protein_final_uniprot_trembl.out	No
g25224.t1	-1.59711	0.00153679	0.0221726	CBJ26843.1 conserved unknown protein [Ectocarpus siliculosus]	1.1e-97	64.5	310	97.7	ectocarpus siliculosus	/mnt/d/Sj_gene_modeling/Braker2_output/EnTAP_annotation_Sj/similarity_search/DIAMOND/blastp_Sj_protein_final_nr.out	No
g15140.t1	-1.60187	0.00191794	0.0261998	CAB1117540.1 unnamed protein product [Ectocarpus sp. CCAP 1310/34]	8.9e-70	72	214	97.2	ectocarpus sp. ccap 1310/34	/mnt/d/Sj_gene_modeling/Braker2_output/EnTAP_annotation_Sj/similarity_search/DIAMOND/blastp_Sj_protein_final_nr.out	No
g22924.t1	-1.60313	1.53e-05	0.000512584	CBJ33940.1 cupin-like protein [Ectocarpus siliculosus]	9.1e-80	74.7	194	93.3	ectocarpus siliculosus	/mnt/d/Sj_gene_modeling/Braker2_output/EnTAP_annotation_Sj/similarity_search/DIAMOND/blastp_Sj_protein_final_nr.out	Yes
g10026.t1	-1.60477	0.00286293	0.0364517	CAB1102034.1 unnamed protein product [Ectocarpus sp. CCAP 1310/34]	1.4e-90	58	288	66.8	ectocarpus sp. ccap 1310/34	/mnt/d/Sj_gene_modeling/Braker2_output/EnTAP_annotation_Sj/similarity_search/DIAMOND/blastp_Sj_protein_final_nr.out	No
g31921.t1	-1.6137	1.49e-06	6.77e-05	CBJ33730.1 glucose sorbosone dehydrogenase [Ectocarpus siliculosus]	6.6e-195	56.7	647	57	ectocarpus siliculosus	/mnt/d/Sj_gene_modeling/Braker2_output/EnTAP_annotation_Sj/similarity_search/DIAMOND/blastp_Sj_protein_final_nr.out	Yes
g3756.t1	-1.61439	6.95e-06	0.00025654	CAB1117718.1 unnamed protein product [Ectocarpus sp. CCAP 1310/34]	5.4e-176	85.8	373	99.7	ectocarpus sp. ccap 1310/34	/mnt/d/Sj_gene_modeling/Braker2_output/EnTAP_annotation_Sj/similarity_search/DIAMOND/blastp_Sj_protein_final_nr.out	No
g7367.t1	-1.61848	0.0028567	0.0364219	CBJ26637.1 adhesin-like protein [Ectocarpus siliculosus]	7.4e-296	41.3	1843	88.8	ectocarpus siliculosus	/mnt/d/Sj_gene_modeling/Braker2_output/EnTAP_annotation_Sj/similarity_search/DIAMOND/blastp_Sj_protein_final_nr.out	Yes
g17631.t1	-1.62206	0.000658589	0.0113034	CBJ26283.1 ABC transporter, ATP-binding protein [Ectocarpus siliculosus]	0	84.5	670	99.9	ectocarpus siliculosus	/mnt/d/Sj_gene_modeling/Braker2_output/EnTAP_annotation_Sj/similarity_search/DIAMOND/blastp_Sj_protein_final_nr.out	Yes
g5223.t1	-1.6342	0.00405337	0.0467209	KAI3413021.1 uncharacterized protein J3R85_016583, partial [Psidium guajava]	1.5e-33	30.9	395	94.7	psidium guajava	/mnt/d/Sj_gene_modeling/Braker2_output/EnTAP_annotation_Sj/similarity_search/DIAMOND/blastp_Sj_protein_final_nr.out	No
g16481.t1	-1.64814	3.16e-07	1.69e-05	CBJ30978.1 conserved unknown protein [Ectocarpus siliculosus]	7e-145	51.9	528	99.8	ectocarpus siliculosus	/mnt/d/Sj_gene_modeling/Braker2_output/EnTAP_annotation_Sj/similarity_search/DIAMOND/blastp_Sj_protein_final_nr.out	No
g30420.t1	-1.65281	7.41e-06	0.000270067	XP_034592469.1 urea-proton symporter DUR3 [Setaria viridis]	1.2e-183	53.2	669	96.6	setaria viridis	/mnt/d/Sj_gene_modeling/Braker2_output/EnTAP_annotation_Sj/similarity_search/DIAMOND/blastp_Sj_protein_final_plant_prot.out	Yes
g18740.t1	-1.65551	0.0015259	0.0221007	CBN76672.1 2-keto-3-deoxy-6-phosphogluconate aldolase [Ectocarpus siliculosus]	3.6e-45	50.9	220	71.5	ectocarpus siliculosus	/mnt/d/Sj_gene_modeling/Braker2_output/EnTAP_annotation_Sj/similarity_search/DIAMOND/blastp_Sj_protein_final_nr.out	Yes
g655.t1	-1.6582	3.49e-05	0.0010246	tr|D7G9E3|D7G9E3_ECTSI ELM2 domain-containing protein OS=Ectocarpus siliculosus OX=2880 GN=Esi_0098_0016 PE=4 SV=1	1.7e-34	28.7	752	100	ectocarpus siliculosus	/mnt/d/Sj_gene_modeling/Braker2_output/EnTAP_annotation_Sj/similarity_search/DIAMOND/blastp_Sj_protein_final_uniprot_trembl.out	Yes
g10213.t1	-1.66031	2.34e-05	0.000736569	AAG13007.1 light harvesting protein lhcf6 [Saccharina latissima]	6.5e-113	99.5	218	100	saccharina latissima	/mnt/d/Sj_gene_modeling/Braker2_output/EnTAP_annotation_Sj/similarity_search/DIAMOND/blastp_Sj_protein_final_nr.out	Yes
g29089.t1	-1.66047	0.000263496	0.00542686	CAF04025.1 vanadium-dependent iodoperoxidase 1 [Laminaria digitata]	2e-255	73.4	632	100	laminaria digitata	/mnt/d/Sj_gene_modeling/Braker2_output/EnTAP_annotation_Sj/similarity_search/DIAMOND/blastp_Sj_protein_final_nr.out	Yes
g17491.t1	-1.66663	0.0020681	0.0279656	CBJ26588.1 expressed unknown protein [Ectocarpus siliculosus]	3.4e-43	76.1	117	65.4	ectocarpus siliculosus	/mnt/d/Sj_gene_modeling/Braker2_output/EnTAP_annotation_Sj/similarity_search/DIAMOND/blastp_Sj_protein_final_nr.out	No
g537.t1	-1.68485	7.94e-05	0.00205657	tr|D7FRS4|D7FRS4_ECTSI MoCF_biosynth domain-containing protein OS=Ectocarpus siliculosus OX=2880 GN=Esi_0218_0033 PE=4 SV=1	2.7e-241	72.6	576	87.5	ectocarpus siliculosus	/mnt/d/Sj_gene_modeling/Braker2_output/EnTAP_annotation_Sj/similarity_search/DIAMOND/blastp_Sj_protein_final_uniprot_trembl.out	Yes
g31507.t1	-1.6877	1.85e-06	8.06e-05	CBN77322.1 peptidase S8 and S53 [Ectocarpus siliculosus]	1.5e-302	57.7	971	99.2	ectocarpus siliculosus	/mnt/d/Sj_gene_modeling/Braker2_output/EnTAP_annotation_Sj/similarity_search/DIAMOND/blastp_Sj_protein_final_nr.out	Yes
g23235.t1	-1.70164	5.58e-05	0.00153772	tr|A0A6H5JAJ0|A0A6H5JAJ0_9PHAE OHCU_decarbox domain-containing protein OS=Ectocarpus sp. CCAP 1310/34 OX=867726 GN=ESUBFT_115_12 PE=4 SV=1	3.9e-71	77.8	176	90.7	ectocarpus sp. ccap 1310/34	/mnt/d/Sj_gene_modeling/Braker2_output/EnTAP_annotation_Sj/similarity_search/DIAMOND/blastp_Sj_protein_final_uniprot_trembl.out	Yes
g24658.t1	-1.71363	0.00014803	0.00340368	CBJ29491.1 tryptophanyl-tRNA synthetase [Ectocarpus siliculosus]	9.1e-184	88.8	358	97.5	ectocarpus siliculosus	/mnt/d/Sj_gene_modeling/Braker2_output/EnTAP_annotation_Sj/similarity_search/DIAMOND/blastp_Sj_protein_final_nr.out	Yes
g7997.t1	-1.71507	6.45e-05	0.00173652	CBJ29141.1 hypothetical protein Esi_0135_0052 [Ectocarpus siliculosus]	7.3e-101	57.6	330	85.7	ectocarpus siliculosus	/mnt/d/Sj_gene_modeling/Braker2_output/EnTAP_annotation_Sj/similarity_search/DIAMOND/blastp_Sj_protein_final_nr.out	No
g6113.t1	-1.71558	0.000147667	0.00340368	CBJ48853.1 expressed unknown protein [Ectocarpus siliculosus]	1.9e-47	64.5	152	71.1	ectocarpus siliculosus	/mnt/d/Sj_gene_modeling/Braker2_output/EnTAP_annotation_Sj/similarity_search/DIAMOND/blastp_Sj_protein_final_nr.out	No
g23917.t1	-1.71991	0.000792288	0.0130944	CBN80293.1 CDGSH iron sulfur domain-containing protein [Ectocarpus siliculosus]	9e-33	74.5	102	100	ectocarpus siliculosus	/mnt/d/Sj_gene_modeling/Braker2_output/EnTAP_annotation_Sj/similarity_search/DIAMOND/blastp_Sj_protein_final_nr.out	Yes
g29038.t1	-1.72446	1.82e-06	7.97e-05	sp|Q9JJ59|ABCB9_MOUSE ABC-type oligopeptide transporter ABCB9 OS=Mus musculus OX=10090 GN=Abcb9 PE=2 SV=1	5e-134	43.6	669	88.8	mus musculus	/mnt/d/Sj_gene_modeling/Braker2_output/EnTAP_annotation_Sj/similarity_search/DIAMOND/blastp_Sj_protein_final_uniprot_sprot.out	Yes	GO:0015031-protein transport(L=4),GO:0055085-transmembrane transport(L=4),	GO:0030176-integral component of endoplasmic reticulum membrane(L=4),GO:0016021-integral component of membrane(L=4),GO:0043231-intracellular membrane-bounded organelle(L=4),	GO:0042803-protein homodimerization activity(L=4),GO:0046978-TAP1 binding(L=4),	|EMBL; AB045382; BAA97990.2; -; mRNA.|EMBL; AF216495; AAF89994.1; -; mRNA.|EMBL; AB093298; BAC41480.1; ALT_INIT; mRNA.|EMBL; AK020749; -; NOT_ANNOTATED_CDS; mRNA.|EMBL; AK044140; BAC31796.1; -; mRNA.|EMBL; BC053014; AAH53014.1; -; mRNA.|CCDS; CCDS19671.1; -. [Q9JJ59-1]|RefSeq; NP_063928.2; NM_019875.2. [Q9JJ59-1]|STRING; 10090.ENSMUSP00000031354; -.|iPTMnet; Q9JJ59; -.|PhosphoSitePlus; Q9JJ59; -.…	|-!- FUNCTION: ATP-dependent low-affinity peptide transporter which| translocates a broad spectrum of peptides from the cytosol to the| lysosomal lumen. Displays a broad peptide length specificity from 6-mer| up to at least 59-mer peptides with an optimum of 23-mers. Favors| positively charged, aromatic or hydrophobic residues in the N- and C-| terminal positions whereas negatively charged residu…
g845.t1	-1.72841	2.94e-05	0.000890622	CBJ26326.1 conserved unknown protein [Ectocarpus siliculosus]	1.1e-58	64.2	204	82.3	ectocarpus siliculosus	/mnt/d/Sj_gene_modeling/Braker2_output/EnTAP_annotation_Sj/similarity_search/DIAMOND/blastp_Sj_protein_final_nr.out	No
g10009.t1	-1.74656	0.000265301	0.00545205	CBJ30539.1 conserved unknown protein [Ectocarpus siliculosus]	1.3e-89	74.2	229	98.6	ectocarpus siliculosus	/mnt/d/Sj_gene_modeling/Braker2_output/EnTAP_annotation_Sj/similarity_search/DIAMOND/blastp_Sj_protein_final_nr.out	No
g3883.t1	-1.75443	4.04e-05	0.00117502	tr|D7G4V2|D7G4V2_ECTSI Xanthine dehydrogenase OS=Ectocarpus siliculosus OX=2880 GN=Esi_0058_0101 PE=3 SV=1	0	63.2	1551	100	ectocarpus siliculosus	/mnt/d/Sj_gene_modeling/Braker2_output/EnTAP_annotation_Sj/similarity_search/DIAMOND/blastp_Sj_protein_final_uniprot_trembl.out	Yes
g11595.t1	-1.75706	0.000759288	0.0126401	CBJ31959.1 conserved unknown protein [Ectocarpus siliculosus]	2.8e-102	48.2	488	88.5	ectocarpus siliculosus	/mnt/d/Sj_gene_modeling/Braker2_output/EnTAP_annotation_Sj/similarity_search/DIAMOND/blastp_Sj_protein_final_nr.out	No
g3560.t1	-1.78359	2.25e-06	9.61e-05	tr|A0A6H5KVU4|A0A6H5KVU4_9PHAE bPH_2 domain-containing protein OS=Ectocarpus sp. CCAP 1310/34 OX=867726 GN=ESUBFT_60_5 PE=4 SV=1	9.2e-73	73	248	99.6	ectocarpus sp. ccap 1310/34	/mnt/d/Sj_gene_modeling/Braker2_output/EnTAP_annotation_Sj/similarity_search/DIAMOND/blastp_Sj_protein_final_uniprot_trembl.out	Yes
g17994.t1	-1.78519	2.53e-06	0.000106023	CBN79683.1 conserved unknown protein [Ectocarpus siliculosus]	4.5e-110	85.5	241	97.2	ectocarpus siliculosus	/mnt/d/Sj_gene_modeling/Braker2_output/EnTAP_annotation_Sj/similarity_search/DIAMOND/blastp_Sj_protein_final_nr.out	No
g28299.t1	-1.7924	2.18e-06	9.39e-05	tr|A0A6H5KX02|A0A6H5KX02_9PHAE Peptidylprolyl isomerase OS=Ectocarpus sp. CCAP 1310/34 OX=867726 GN=ESUBFT_634_10 PE=4 SV=1	6.2e-70	70.1	214	97.6	ectocarpus sp. ccap 1310/34	/mnt/d/Sj_gene_modeling/Braker2_output/EnTAP_annotation_Sj/similarity_search/DIAMOND/blastp_Sj_protein_final_uniprot_trembl.out	Yes
g6550.t1	-1.7973	1.43e-07	8.41e-06	tr|A0A6H5KJQ1|A0A6H5KJQ1_9PHAE DHQ_synthase domain-containing protein OS=Ectocarpus sp. CCAP 1310/34 OX=867726 GN=ESUBFT_428_8 PE=4 SV=1	5.6e-234	81.8	512	98.4	ectocarpus sp. ccap 1310/34	/mnt/d/Sj_gene_modeling/Braker2_output/EnTAP_annotation_Sj/similarity_search/DIAMOND/blastp_Sj_protein_final_uniprot_trembl.out	Yes
g25033.t1	-1.80469	0.00391254	0.0454894	CAB1118535.1 LHCP [Ectocarpus sp. CCAP 1310/34]	8.1e-95	82.7	220	100	ectocarpus sp. ccap 1310/34	/mnt/d/Sj_gene_modeling/Braker2_output/EnTAP_annotation_Sj/similarity_search/DIAMOND/blastp_Sj_protein_final_nr.out	Yes
g24694.t1	-1.81145	1.79e-05	0.000590219	CBN77322.1 peptidase S8 and S53 [Ectocarpus siliculosus]	6e-208	59.8	647	91.9	ectocarpus siliculosus	/mnt/d/Sj_gene_modeling/Braker2_output/EnTAP_annotation_Sj/similarity_search/DIAMOND/blastp_Sj_protein_final_nr.out	Yes
g5598.t1	-1.81841	0.000311761	0.00620279	CBN77191.1 conserved unknown protein [Ectocarpus siliculosus]	2.4e-79	68.9	238	95.5	ectocarpus siliculosus	/mnt/d/Sj_gene_modeling/Braker2_output/EnTAP_annotation_Sj/similarity_search/DIAMOND/blastp_Sj_protein_final_nr.out	No
g22332.t1	-1.83578	0.000147384	0.00340368	tr|A0A6H5JL66|A0A6H5JL66_9PHAE MFS domain-containing protein OS=Ectocarpus sp. CCAP 1310/34 OX=867726 GN=ESUBFT_1605_10 PE=4 SV=1	1.2e-126	51.7	487	95.6	ectocarpus sp. ccap 1310/34	/mnt/d/Sj_gene_modeling/Braker2_output/EnTAP_annotation_Sj/similarity_search/DIAMOND/blastp_Sj_protein_final_uniprot_trembl.out	Yes
g19370.t1	-1.84468	0.000564373	0.00997876	CBJ32025.1 polymorphic outer membrane protein [Ectocarpus siliculosus]	1.5e-66	37.8	492	54.4	ectocarpus siliculosus	/mnt/d/Sj_gene_modeling/Braker2_output/EnTAP_annotation_Sj/similarity_search/DIAMOND/blastp_Sj_protein_final_nr.out	Yes
g29166.t1	-1.85638	1.36e-06	6.18e-05	CBJ33908.1 conserved unknown protein [Ectocarpus siliculosus]	7.2e-231	56.4	810	99.9	ectocarpus siliculosus	/mnt/d/Sj_gene_modeling/Braker2_output/EnTAP_annotation_Sj/similarity_search/DIAMOND/blastp_Sj_protein_final_nr.out	No
g973.t1	-1.8608	1.24e-06	5.66e-05	CBJ33829.1 hypothetical protein Esi_0635_0001 [Ectocarpus siliculosus]	4.5e-42	42.2	206	90	ectocarpus siliculosus	/mnt/d/Sj_gene_modeling/Braker2_output/EnTAP_annotation_Sj/similarity_search/DIAMOND/blastp_Sj_protein_final_nr.out	No
g25039.t1	-1.8778	7.43e-05	0.00193997	CAB1118535.1 LHCP [Ectocarpus sp. CCAP 1310/34]	4e-94	81.8	220	100	ectocarpus sp. ccap 1310/34	/mnt/d/Sj_gene_modeling/Braker2_output/EnTAP_annotation_Sj/similarity_search/DIAMOND/blastp_Sj_protein_final_nr.out	Yes
g3584.t1	-1.90822	2.16e-05	0.000686917	CBN74873.1 superoxide dismutase [Ectocarpus siliculosus]	1.6e-88	57.6	316	97.5	ectocarpus siliculosus	/mnt/d/Sj_gene_modeling/Braker2_output/EnTAP_annotation_Sj/similarity_search/DIAMOND/blastp_Sj_protein_final_nr.out	Yes
g1181.t1	-1.92848	0.00125717	0.0187894	CBN79550.1 conserved unknown protein [Ectocarpus siliculosus]	5.2e-19	33.5	209	92.7	ectocarpus siliculosus	/mnt/d/Sj_gene_modeling/Braker2_output/EnTAP_annotation_Sj/similarity_search/DIAMOND/blastp_Sj_protein_final_nr.out	No
g6429.t1	-1.92848	0.00125717	0.0187894	CBN79550.1 conserved unknown protein [Ectocarpus siliculosus]	5.2e-19	33.5	209	92.7	ectocarpus siliculosus	/mnt/d/Sj_gene_modeling/Braker2_output/EnTAP_annotation_Sj/similarity_search/DIAMOND/blastp_Sj_protein_final_nr.out	No
g26901.t1	-1.9298	6.41e-06	0.000241326	QOY24575.1 carbonic anhydrase alpha type [Saccharina japonica]	8.9e-62	48.3	259	89.7	saccharina japonica	/mnt/d/Sj_gene_modeling/Braker2_output/EnTAP_annotation_Sj/similarity_search/DIAMOND/blastp_Sj_protein_final_nr.out	Yes
g1396.t1	-1.9337	1.97e-08	1.49e-06	tr|D8LJF6|D8LJF6_ECTSI Thioredoxin domain-containing protein OS=Ectocarpus siliculosus OX=2880 GN=Esi_0254_0022 PE=4 SV=1	3.5e-64	86.4	147	100	ectocarpus siliculosus	/mnt/d/Sj_gene_modeling/Braker2_output/EnTAP_annotation_Sj/similarity_search/DIAMOND/blastp_Sj_protein_final_uniprot_trembl.out	Yes
g6514.t1	-1.95362	0.000291224	0.00590705	CBJ29664.1 thioredoxin O [Ectocarpus siliculosus]	2.3e-42	65.2	141	100	ectocarpus siliculosus	/mnt/d/Sj_gene_modeling/Braker2_output/EnTAP_annotation_Sj/similarity_search/DIAMOND/blastp_Sj_protein_final_nr.out	Yes
g9323.t1	-1.97106	5.33e-07	2.66e-05	CAB1102169.1 unnamed protein product [Ectocarpus sp. CCAP 1310/34]	4.3e-137	48.4	543	75.7	ectocarpus sp. ccap 1310/34	/mnt/d/Sj_gene_modeling/Braker2_output/EnTAP_annotation_Sj/similarity_search/DIAMOND/blastp_Sj_protein_final_nr.out	No
g23606.t1	-1.98617	8.08e-05	0.00206954	tr|A0A6H5KVI2|A0A6H5KVI2_9PHAE ELM2 domain-containing protein OS=Ectocarpus sp. CCAP 1310/34 OX=867726 GN=ESUBFT_510_2 PE=4 SV=1	3.8e-108	37.8	772	81.9	ectocarpus sp. ccap 1310/34	/mnt/d/Sj_gene_modeling/Braker2_output/EnTAP_annotation_Sj/similarity_search/DIAMOND/blastp_Sj_protein_final_uniprot_trembl.out	Yes
g5728.t1	-1.99099	2.99e-05	0.000899447	CBJ32674.1 plastid-lipid associated protein PAP / fibrillin family protein [Ectocarpus siliculosus]	4.1e-82	68.5	257	97.6	ectocarpus siliculosus	/mnt/d/Sj_gene_modeling/Braker2_output/EnTAP_annotation_Sj/similarity_search/DIAMOND/blastp_Sj_protein_final_nr.out	Yes
g16391.t1	-2.02664	0.0030081	0.0375532	MBP6728620.1 hypothetical protein [Microthrixaceae bacterium]	7.6e-07	37.7	106	67.7	microthrixaceae bacterium	/mnt/d/Sj_gene_modeling/Braker2_output/EnTAP_annotation_Sj/similarity_search/DIAMOND/blastp_Sj_protein_final_nr.out	No
g23544.t1	-2.05027	0.00177863	0.0246927	CBJ26640.1 conserved unknown protein [Ectocarpus siliculosus]	4e-116	78.7	268	67.3	ectocarpus siliculosus	/mnt/d/Sj_gene_modeling/Braker2_output/EnTAP_annotation_Sj/similarity_search/DIAMOND/blastp_Sj_protein_final_nr.out	No
g29699.t1	-2.06215	4.36e-08	3.05e-06	CAB1097786.1 unnamed protein product [Ectocarpus sp. CCAP 1310/34]	1.2e-71	75.3	174	64.7	ectocarpus sp. ccap 1310/34	/mnt/d/Sj_gene_modeling/Braker2_output/EnTAP_annotation_Sj/similarity_search/DIAMOND/blastp_Sj_protein_final_nr.out	No
g17668.t1	-2.06564	0.000991498	0.0154085	CAB1102708.1 unnamed protein product [Ectocarpus sp. CCAP 1310/34]	1.9e-162	52.5	623	100	ectocarpus sp. ccap 1310/34	/mnt/d/Sj_gene_modeling/Braker2_output/EnTAP_annotation_Sj/similarity_search/DIAMOND/blastp_Sj_protein_final_nr.out	No
g9911.t1	-2.07093	2.43e-07	1.35e-05	tr|D7FU12|D7FU12_ECTSI GST N-terminal domain-containing protein OS=Ectocarpus siliculosus OX=2880 GN=Esi_0262_0037 PE=4 SV=1	8.5e-143	80.7	322	98.2	ectocarpus siliculosus	/mnt/d/Sj_gene_modeling/Braker2_output/EnTAP_annotation_Sj/similarity_search/DIAMOND/blastp_Sj_protein_final_uniprot_trembl.out	Yes
g18017.t1	-2.07933	0.000412964	0.0077865	CBN75786.1 conserved unknown protein [Ectocarpus siliculosus]	2.3e-99	46.2	606	100	ectocarpus siliculosus	/mnt/d/Sj_gene_modeling/Braker2_output/EnTAP_annotation_Sj/similarity_search/DIAMOND/blastp_Sj_protein_final_nr.out	No
g3570.t1	-2.10926	1.02e-06	4.74e-05	CBJ27026.1 conserved unknown protein [Ectocarpus siliculosus]	7.3e-32	64.8	122	95.2	ectocarpus siliculosus	/mnt/d/Sj_gene_modeling/Braker2_output/EnTAP_annotation_Sj/similarity_search/DIAMOND/blastp_Sj_protein_final_nr.out	No
g6083.t1	-2.15607	3.72e-07	1.95e-05	CBJ29271.1 efflux ABC transporter, permease/ATP-binding protein [Ectocarpus siliculosus]	3e-208	73.2	549	98.7	ectocarpus siliculosus	/mnt/d/Sj_gene_modeling/Braker2_output/EnTAP_annotation_Sj/similarity_search/DIAMOND/blastp_Sj_protein_final_nr.out	Yes
g2551.t1	-2.17716	2.49e-05	0.00077449	CAB1103581.1 unnamed protein product [Ectocarpus sp. CCAP 1310/34]	3.3e-53	39.2	309	89.1	ectocarpus sp. ccap 1310/34	/mnt/d/Sj_gene_modeling/Braker2_output/EnTAP_annotation_Sj/similarity_search/DIAMOND/blastp_Sj_protein_final_nr.out	No
g31662.t1	-2.20319	0.00347255	0.0417195	tr|D8LU98|D8LU98_ECTSI VOC domain-containing protein OS=Ectocarpus siliculosus OX=2880 GN=Esi_0099_0038 PE=4 SV=1	4.6e-148	69.3	401	98.4	ectocarpus siliculosus	/mnt/d/Sj_gene_modeling/Braker2_output/EnTAP_annotation_Sj/similarity_search/DIAMOND/blastp_Sj_protein_final_uniprot_trembl.out	Yes
g14213.t1	-2.22635	4.56e-07	2.33e-05	CBJ33132.1 hypothetical protein Esi_0425_0022 [Ectocarpus siliculosus]	3.2e-22	46.8	156	88.9	ectocarpus siliculosus	/mnt/d/Sj_gene_modeling/Braker2_output/EnTAP_annotation_Sj/similarity_search/DIAMOND/blastp_Sj_protein_final_nr.out	No
g4292.t1	-2.2642	1e-12	1.81e-10	CAB1098042.1 unnamed protein product [Ectocarpus sp. CCAP 1310/34]	1.2e-97	68.1	260	98.5	ectocarpus sp. ccap 1310/34	/mnt/d/Sj_gene_modeling/Braker2_output/EnTAP_annotation_Sj/similarity_search/DIAMOND/blastp_Sj_protein_final_nr.out	No
g27561.t1	-2.2658	0.000479348	0.00873923	CAB1101779.1 unnamed protein product [Ectocarpus sp. CCAP 1310/34]	9.4e-61	35.2	477	67.8	ectocarpus sp. ccap 1310/34	/mnt/d/Sj_gene_modeling/Braker2_output/EnTAP_annotation_Sj/similarity_search/DIAMOND/blastp_Sj_protein_final_nr.out	No
g31936.t1	-2.28407	0.00277934	0.0358754	tr|A0A0D0XLR9|A0A0D0XLR9_9TREE Uncharacterized protein OS=Cryptococcus gattii VGIV IND107 OX=1296105 GN=I308_02824 PE=4 SV=1	1e-14	22.3	831	66.4	cryptococcus gattii vgiv ind107	/mnt/d/Sj_gene_modeling/Braker2_output/EnTAP_annotation_Sj/similarity_search/DIAMOND/blastp_Sj_protein_final_uniprot_trembl.out	No
g25030.t1	-2.29159	3.4e-08	2.45e-06	CAB1118535.1 LHCP [Ectocarpus sp. CCAP 1310/34]	1.5e-96	83.2	220	100	ectocarpus sp. ccap 1310/34	/mnt/d/Sj_gene_modeling/Braker2_output/EnTAP_annotation_Sj/similarity_search/DIAMOND/blastp_Sj_protein_final_nr.out	Yes
g15933.t1	-2.32434	8.42e-09	6.98e-07	CBJ27044.1 expressed unknown protein [Ectocarpus siliculosus]	1.6e-39	43.1	290	54.9	ectocarpus siliculosus	/mnt/d/Sj_gene_modeling/Braker2_output/EnTAP_annotation_Sj/similarity_search/DIAMOND/blastp_Sj_protein_final_nr.out	No
g1777.t1	-2.34851	5.23e-07	2.62e-05	CBJ33829.1 hypothetical protein Esi_0635_0001 [Ectocarpus siliculosus]	1.7e-41	42.2	206	90	ectocarpus siliculosus	/mnt/d/Sj_gene_modeling/Braker2_output/EnTAP_annotation_Sj/similarity_search/DIAMOND/blastp_Sj_protein_final_nr.out	No
g1050.t1	-2.35913	6.09e-06	0.00023016	CAB1113020.1 aqp [Ectocarpus sp. CCAP 1310/34]	9e-86	62.1	272	68.8	ectocarpus sp. ccap 1310/34	/mnt/d/Sj_gene_modeling/Braker2_output/EnTAP_annotation_Sj/similarity_search/DIAMOND/blastp_Sj_protein_final_nr.out	Yes
g12281.t1	-2.36977	5.52e-07	2.73e-05	sp|Q3T001|H17B6_BOVIN 17-beta-hydroxysteroid dehydrogenase type 6 OS=Bos taurus OX=9913 GN=HSD17B6 PE=2 SV=1	6.8e-29	31.5	305	99.3	bos taurus	/mnt/d/Sj_gene_modeling/Braker2_output/EnTAP_annotation_Sj/similarity_search/DIAMOND/blastp_Sj_protein_final_uniprot_sprot.out	Yes	GO:0008202-steroid metabolic process(L=4),			|EMBL; BC102626; AAI02627.1; -; mRNA.|RefSeq; NP_001030472.1; NM_001035395.2.|SMR; Q3T001; -.|STRING; 9913.ENSBTAP00000015564; -.|PaxDb; Q3T001; -.|PeptideAtlas; Q3T001; -.|PRIDE; Q3T001; -.|GeneID; 533086; -.|CTD; 8630; -.|eggNOG; KOG1610; Eukaryota.|InParanoid; Q3T001; -.|KO; K13369; -.|OrthoDB; 1390068at2759; -.|Proteomes; UP000009136; Unplaced.|InterPro; IPR036291; NAD(P)-bd_dom_sf.|InterPro;…	|-!- FUNCTION: NAD-dependent oxidoreductase with broad substrate specificity| that shows both oxidative and reductive activity (in vitro). Has 17-| beta-hydroxysteroid dehydrogenase activity towards various steroids (in| vitro). Converts 5-alpha-androstan-3-alpha,17-beta-diol to androsterone| and estradiol to estrone (in vitro). Has 3-alpha-hydroxysteroid| dehydrogenase activity towards androster…
g26300.t1	-2.3775	0.000109023	0.0026815	XP_007511282.1 predicted protein [Bathycoccus prasinos]	1.5e-11	27.3	227	90.9	bathycoccus prasinos	/mnt/d/Sj_gene_modeling/Braker2_output/EnTAP_annotation_Sj/similarity_search/DIAMOND/blastp_Sj_protein_final_plant_prot.out	No
g25037.t1	-2.42874	2.19e-05	0.000693011	CAB1118535.1 LHCP [Ectocarpus sp. CCAP 1310/34]	8.1e-95	81.8	220	100	ectocarpus sp. ccap 1310/34	/mnt/d/Sj_gene_modeling/Braker2_output/EnTAP_annotation_Sj/similarity_search/DIAMOND/blastp_Sj_protein_final_nr.out	Yes
g3799.t1	-2.4294	1.4e-07	8.32e-06	tr|D7FXJ9|D7FXJ9_ECTSI PAP_fibrillin domain-containing protein OS=Ectocarpus siliculosus OX=2880 GN=Esi_0033_0059 PE=4 SV=1	5.3e-63	64.8	196	98.5	ectocarpus siliculosus	/mnt/d/Sj_gene_modeling/Braker2_output/EnTAP_annotation_Sj/similarity_search/DIAMOND/blastp_Sj_protein_final_uniprot_trembl.out	Yes
g23713.t1	-2.43261	6.46e-07	3.14e-05	CBN77782.1 possible chaperone [Ectocarpus siliculosus]	4.8e-108	68.2	305	81.5	ectocarpus siliculosus	/mnt/d/Sj_gene_modeling/Braker2_output/EnTAP_annotation_Sj/similarity_search/DIAMOND/blastp_Sj_protein_final_nr.out	Yes
g17636.t1	-2.43796	0.000902908	0.0144142	CBJ26278.1 conserved unknown protein [Ectocarpus siliculosus]	1.1e-63	69.7	185	92.5	ectocarpus siliculosus	/mnt/d/Sj_gene_modeling/Braker2_output/EnTAP_annotation_Sj/similarity_search/DIAMOND/blastp_Sj_protein_final_nr.out	No
g12778.t1	-2.46624	1.77e-08	1.36e-06	CBJ25484.1 conserved unknown protein [Ectocarpus siliculosus]	1.8e-157	82.8	343	97.7	ectocarpus siliculosus	/mnt/d/Sj_gene_modeling/Braker2_output/EnTAP_annotation_Sj/similarity_search/DIAMOND/blastp_Sj_protein_final_nr.out	No
g1785.t1	-2.47602	0.000312937	0.00621299	CAB1103581.1 unnamed protein product [Ectocarpus sp. CCAP 1310/34]	8.7e-55	45	329	91.2	ectocarpus sp. ccap 1310/34	/mnt/d/Sj_gene_modeling/Braker2_output/EnTAP_annotation_Sj/similarity_search/DIAMOND/blastp_Sj_protein_final_nr.out	No
g25119.t1	-2.49386	2.58e-06	0.000107209	GAQ87449.1 xanthine/uracil transporter [Klebsormidium nitens]	1.2e-84	50.9	352	94.3	klebsormidium nitens	/mnt/d/Sj_gene_modeling/Braker2_output/EnTAP_annotation_Sj/similarity_search/DIAMOND/blastp_Sj_protein_final_nr.out	Yes
g11241.t1	-2.63584	8.99e-09	7.39e-07	AYP65253.1 vanadium-dependent iodine peroxidase [Saccharina japonica]	0	99.6	557	90.3	saccharina japonica	/mnt/d/Sj_gene_modeling/Braker2_output/EnTAP_annotation_Sj/similarity_search/DIAMOND/blastp_Sj_protein_final_nr.out	Yes
g909.t1	-2.64375	0.0003867	0.00733555	CBN76565.1 glyoxalase domain containing protein [Ectocarpus siliculosus]	5.6e-118	76	304	97.7	ectocarpus siliculosus	/mnt/d/Sj_gene_modeling/Braker2_output/EnTAP_annotation_Sj/similarity_search/DIAMOND/blastp_Sj_protein_final_nr.out	Yes
g11881.t1	-2.6677	3.54e-09	3.16e-07	CBN74950.1 short-chain dehydrogenase/reductase SDR [Ectocarpus siliculosus]	5.6e-55	54.9	226	86.8	ectocarpus siliculosus	/mnt/d/Sj_gene_modeling/Braker2_output/EnTAP_annotation_Sj/similarity_search/DIAMOND/blastp_Sj_protein_final_nr.out	Yes
g4144.t1	-2.68958	7.1e-06	0.000261042	sp|Q9FN03|UVR8_ARATH Ultraviolet-B receptor UVR8 OS=Arabidopsis thaliana OX=3702 GN=UVR8 PE=1 SV=1	1.7e-23	28.7	373	82.1	arabidopsis thaliana	/mnt/d/Sj_gene_modeling/Braker2_output/EnTAP_annotation_Sj/similarity_search/DIAMOND/blastp_Sj_protein_final_uniprot_sprot.out	Yes	GO:0009649-entrainment of circadian clock(L=4),	GO:0005829-cytosol(L=4),	GO:0042803-protein homodimerization activity(L=4),	|EMBL; AF130441; AAD43920.1; -; mRNA.|EMBL; AB007646; BAB11034.1; -; Genomic_DNA.|EMBL; CP002688; AED97805.1; -; Genomic_DNA.|EMBL; AY125497; AAM78089.1; -; mRNA.|EMBL; BT000600; AAN18169.1; -; mRNA.|PIR; T50662; T50662.|RefSeq; NP_201191.1; NM_125781.4.|PDB; 4D9S; X-ray; 1.70 A; A/B=1-405.|PDB; 4DNU; X-ray; 1.76 A; A=10-381.|PDB; 4DNV; X-ray; 2.00 A; A/B/C/D=12-381.|PDB; 4DNW; X-ray; 1.77 A; A/B…	|-!- FUNCTION: UV-B specific signaling component that acts as UV-B| photoreceptor and plays a key role in establishing UV-protective| responses in plants. Upon UV-B irradiation, UVR8 undergoes an immediate| switch from homodimer to monomer, accumulates in the nucleus, interacts| with the photomorphogenic repressor COP1 and regulates the expression| of the transcription factor HY5 by associating w…
g22931.t1	-2.69549	0.000274023	0.00559448	CBJ33940.1 cupin-like protein [Ectocarpus siliculosus]	1.9e-83	68.7	227	98.7	ectocarpus siliculosus	/mnt/d/Sj_gene_modeling/Braker2_output/EnTAP_annotation_Sj/similarity_search/DIAMOND/blastp_Sj_protein_final_nr.out	Yes
g25182.t1	-2.69731	0.000753677	0.012612	sp|Q83WC3|SDMT_APHHA Sarcosine/dimethylglycine N-methyltransferase OS=Aphanothece halophytica OX=72020 PE=1 SV=1	8.4e-36	32.6	291	85.2	aphanothece halophytica	/mnt/d/Sj_gene_modeling/Braker2_output/EnTAP_annotation_Sj/similarity_search/DIAMOND/blastp_Sj_protein_final_uniprot_sprot.out	Yes	GO:0019286-glycine betaine biosynthetic process from glycine(L=4),			|EMBL; AB094498; BAC56940.1; -; Genomic_DNA.|SMR; Q83WC3; -.|KO; K18897; -.|BRENDA; 2.1.1.157; 383.|UniPathway; UPA00530; UER00382.|UniPathway; UPA00530; UER00383.|InterPro; IPR013216; Methyltransf_11.|InterPro; IPR029063; SAM-dependent_MTases.|Pfam; PF08241; Methyltransf_11; 1.|SUPFAM; SSF53335; SSF53335; 1.	|-!- FUNCTION: Catalyzes the methylation of sarcosine and dimethylglycine to| dimethylglycine and betaine, respectively, with S-adenosylmethionine| (AdoMet) acting as the methyl donor. {ECO:0000269|PubMed:12466265}.|-!- CATALYTIC ACTIVITY:| Reaction=2 S-adenosyl-L-methionine + sarcosine = glycine betaine + 2| H(+) + 2 S-adenosyl-L-homocysteine; Xref=Rhea:RHEA:32467,| ChEBI:CHEBI:15378, ChEBI:CHEB…
g10922.t1	-2.72077	5.31e-05	0.00148548	tr|A0A6H5L173|A0A6H5L173_9PHAE FCP1 homology domain-containing protein OS=Ectocarpus sp. nuclear LIM interactor-interacting protein	4.3e-112	91.4	326	100	ectocarpus sp. ccap 1310/34	/mnt/d/Sj_gene_modeling/Braker2_output/EnTAP_annotation_Sj/similarity_search/DIAMOND/blastp_Sj_protein_final_uniprot_trembl.out	Yes
g28835.t1	-2.73519	6.91e-06	0.00025654	tr|A0A6H5KDE6|A0A6H5KDE6_9PHAE Lactamase_B domain-containing protein OS=Ectocarpus sp. CCAP 1310/34 OX=867726 GN=ESUBFT_3530_3 PE=4 SV=1	1.6e-88	53.3	300	68.2	ectocarpus sp. ccap 1310/34	/mnt/d/Sj_gene_modeling/Braker2_output/EnTAP_annotation_Sj/similarity_search/DIAMOND/blastp_Sj_protein_final_uniprot_trembl.out	Yes
g23875.t1	-2.84245	0.000103047	0.00255463	CAB1102036.1 unnamed protein product [Ectocarpus sp. CCAP 1310/34]	1.9e-95	55.9	324	97.6	ectocarpus sp. ccap 1310/34	/mnt/d/Sj_gene_modeling/Braker2_output/EnTAP_annotation_Sj/similarity_search/DIAMOND/blastp_Sj_protein_final_nr.out	No
g587.t1	-2.90986	3.99e-07	2.07e-05	CBJ26952.1 conserved unknown protein [Ectocarpus siliculosus]	2.4e-55	40.4	332	87.7	ectocarpus siliculosus	/mnt/d/Sj_gene_modeling/Braker2_output/EnTAP_annotation_Sj/similarity_search/DIAMOND/blastp_Sj_protein_final_nr.out	No
g27335.t1	-2.97957	3.08e-09	2.8e-07	CBN77625.1 expressed unknown protein [Ectocarpus siliculosus]	3.3e-15	40.8	157	54.5	ectocarpus siliculosus	/mnt/d/Sj_gene_modeling/Braker2_output/EnTAP_annotation_Sj/similarity_search/DIAMOND/blastp_Sj_protein_final_nr.out	No
g14116.t1	-3.04419	1.68e-06	7.54e-05	CBJ25708.1 conserved unknown protein [Ectocarpus siliculosus]	1.3e-67	41.3	349	98.5	ectocarpus siliculosus	/mnt/d/Sj_gene_modeling/Braker2_output/EnTAP_annotation_Sj/similarity_search/DIAMOND/blastp_Sj_protein_final_nr.out	No
g26812.t1	-3.08145	1.01e-10	1.21e-08	AUO68235.1 Tic20-like protein [Saccharina japonica]	4e-119	59.8	418	100	saccharina japonica	/mnt/d/Sj_gene_modeling/Braker2_output/EnTAP_annotation_Sj/similarity_search/DIAMOND/blastp_Sj_protein_final_nr.out	Yes
g20061.t1	-3.21539	1.92e-08	1.47e-06	CBN74763.1 imm upregulated 3 [Ectocarpus siliculosus]	4.4e-112	64.3	297	99.7	ectocarpus siliculosus	/mnt/d/Sj_gene_modeling/Braker2_output/EnTAP_annotation_Sj/similarity_search/DIAMOND/blastp_Sj_protein_final_nr.out	Yes
g10955.t1	-3.28707	4.95e-06	0.000191539	tr|D7FJ16|D7FJ16_ECTSI Calponin-homology (CH) domain-containing protein OS=Ectocarpus siliculosus OX=2880 GN=Esi_0125_0058 PE=4 SV=1	4.6e-92	74.1	220	58.8	ectocarpus siliculosus	/mnt/d/Sj_gene_modeling/Braker2_output/EnTAP_annotation_Sj/similarity_search/DIAMOND/blastp_Sj_protein_final_uniprot_trembl.out	Yes
g12850.t1	-3.56801	8.98e-11	1.09e-08	CAB1103745.1 unnamed protein product [Ectocarpus sp. CCAP 1310/34]	4.5e-124	63.1	328	91.7	ectocarpus sp. ccap 1310/34	/mnt/d/Sj_gene_modeling/Braker2_output/EnTAP_annotation_Sj/similarity_search/DIAMOND/blastp_Sj_protein_final_nr.out	No
g19128.t1	-3.63704	5.62e-07	2.76e-05	KAG2424865.1 hypothetical protein HXX76_014025 [Chlamydomonas incerta]	1.2e-44	50.7	213	97	chlamydomonas incerta	/mnt/d/Sj_gene_modeling/Braker2_output/EnTAP_annotation_Sj/similarity_search/DIAMOND/blastp_Sj_protein_final_nr.out	No
g27373.t1	-3.65955	6.16e-05	0.00166372	CAB1112811.1 unnamed protein product [Ectocarpus sp. CCAP 1310/34]	3.9e-32	53.3	150	97.4	ectocarpus sp. ccap 1310/34	/mnt/d/Sj_gene_modeling/Braker2_output/EnTAP_annotation_Sj/similarity_search/DIAMOND/blastp_Sj_protein_final_nr.out	No
g32346.t1	-3.79929	8.03e-20	3.58e-17	CAB1097605.1 unnamed protein product [Ectocarpus sp. CCAP 1310/34]	2.1e-44	55	584	94.4	ectocarpus sp. ccap 1310/34	/mnt/d/Sj_gene_modeling/Braker2_output/EnTAP_annotation_Sj/similarity_search/DIAMOND/blastp_Sj_protein_final_nr.out	No
g1786.t1	-3.82146	1.64e-09	1.58e-07	CBJ34050.1 hypothetical protein Esi_0900_0001 [Ectocarpus siliculosus]	4.3e-14	28.7	296	54.5	ectocarpus siliculosus	/mnt/d/Sj_gene_modeling/Braker2_output/EnTAP_annotation_Sj/similarity_search/DIAMOND/blastp_Sj_protein_final_nr.out	No
g1493.t1	-3.96045	3.29e-11	4.47e-09	CBJ30484.1 hypothetical protein Esi_0194_0025 [Ectocarpus siliculosus]	2.3e-81	45.4	381	99.2	ectocarpus siliculosus	/mnt/d/Sj_gene_modeling/Braker2_output/EnTAP_annotation_Sj/similarity_search/DIAMOND/blastp_Sj_protein_final_nr.out	No
g9415.t1	-4.47042	2.17e-06	9.38e-05	CAB1118189.1 unnamed protein product [Ectocarpus sp. CCAP 1310/34]	5e-84	55.6	297	58.8	ectocarpus sp. ccap 1310/34	/mnt/d/Sj_gene_modeling/Braker2_output/EnTAP_annotation_Sj/similarity_search/DIAMOND/blastp_Sj_protein_final_nr.out	No
g9224.t1	-5.61594	2.07e-11	3.01e-09	CBN77840.1 expressed unknown protein [Ectocarpus siliculosus]	9e-54	59.3	216	98.2	ectocarpus siliculosus	/mnt/d/Sj_gene_modeling/Braker2_output/EnTAP_annotation_Sj/similarity_search/DIAMOND/blastp_Sj_protein_final_nr.out	No
g27996.t1	-5.86217	1.1e-17	4.13e-15	CBJ28098.1 Serine O-acetyltransferase [Ectocarpus siliculosus]	9.4e-120	78.1	292	100	ectocarpus siliculosus	/mnt/d/Sj_gene_modeling/Braker2_output/EnTAP_annotation_Sj/similarity_search/DIAMOND/blastp_Sj_protein_final_nr.out	Yes
g113.t1	-9.58272	1.05e-31	1.63e-28	XP_021760089.1 protein TAB2 homolog, chloroplastic-like [Chenopodium quinoa]	3.1e-49	37.1	291	90.7	chenopodium quinoa	/mnt/d/Sj_gene_modeling/Braker2_output/EnTAP_annotation_Sj/similarity_search/DIAMOND/blastp_Sj_protein_final_plant_prot.out	Yes
